# Supplementary material for: Structure-Based Virtual Screening and In Vitro Evaluation of New Trypanosoma cruzi Cruzain Inhibitors
Source: Int J Mol Sci. 2019 Apr 9;20(7):1742. doi: 10.3390/ijms20071742 (PMC6479639; doi:10.3390/ijms20071742)
Supplement: Supplementary file 1 [file ijms-20-01742-s001.zip]

Archive with 2 entries (2 files):
- Nueva carpeta/Figura_S1_tree.pdf
- Nueva carpeta/TablaS1_compounds.xlsx
