# Supplementary material for: Structure-Based Virtual Screening and In Vitro Evaluation of New Trypanosoma cruzi Cruzain Inhibitors
Source: Int J Mol Sci. 2019 Apr 9;20(7):1742. doi: 10.3390/ijms20071742 (PMC6479639; doi:10.3390/ijms20071742)
Supplement: Supplementary file 1 [file ijms-20-01742-s001.zip › Nueva carpeta/TablaS1_compounds.xlsx]

## Sheet: 2021Ligandos
ligando		Energia
ZINC000129684040 -8.6
ZINC000009873043 -8.3
ZINC000009835465 -8.2
ZINC000009870651 -8.2
ZINC000109607305 -8.2
ZINC000009715287 -8.1
ZINC000009861447 -8.1
ZINC000009873693 -8.1
ZINC000009875103 -8.1
ZINC000009867137 -8.0
ZINC000009870630 -8.0
ZINC000014741665 -8.0
ZINC000060293658 -8.0
ZINC000009727130 -7.9
ZINC000009835463 -7.9
ZINC000009861451 -7.9
ZINC000009870642 -7.9
ZINC000014780369 -7.9
ZINC000060361857 -7.9
ZINC000077344039 -7.9
ZINC000109605427 -7.9
ZINC000109606054 -7.9
ZINC000109607307 -7.9
ZINC000177012720 -7.9
ZINC000009865124 -7.8
ZINC000009870619 -7.8
ZINC000060354702 -7.8
ZINC000082976497 -7.8
ZINC000083057669 -7.8
ZINC000119992893 -7.8
ZINC000009834378 -7.7
ZINC000009847653 -7.7
ZINC000009865840 -7.7
ZINC000009872462 -7.7
ZINC000014802844 -7.7
ZINC000029616546 -7.7
ZINC000049407522 -7.7
ZINC000082976491 -7.7
ZINC000109565403 -7.7
ZINC000119992729 -7.7
ZINC000129684279 -7.7
ZINC000177010429 -7.7
ZINC000009716132 -7.6
ZINC000009861449 -7.6
ZINC000009861452 -7.6
ZINC000009872031 -7.6
ZINC000015272888 -7.6
ZINC000059854311 -7.6
ZINC000060345877 -7.6
ZINC000060362292 -7.6
ZINC000083012175 -7.6
ZINC000091675659 -7.6
ZINC000119234365 -7.6
ZINC000159824149 -7.6
ZINC000177676297 -7.6
ZINC000184149512 -7.6
ZINC000184614318 -7.6
ZINC000009714054 -7.5
ZINC000009715872 -7.5
ZINC000009729322 -7.5
ZINC000009834391 -7.5
ZINC000009865119 -7.5
ZINC000049544410 -7.5
ZINC000059854315 -7.5
ZINC000060355553 -7.5
ZINC000060363912 -7.5
ZINC000077178795 -7.5
ZINC000077406298 -7.5
ZINC000091679149 -7.5
ZINC000094095897 -7.5
ZINC000119722333 -7.5
ZINC000119722512 -7.5
ZINC000139543447 -7.5
ZINC000145459667 -7.5
ZINC000154787086 -7.5
ZINC000160151748 -7.5
ZINC000160151887 -7.5
ZINC000163327332 -7.5
ZINC000177013496 -7.5
ZINC000177797868 -7.5
ZINC000009715505 -7.4
ZINC000009834361 -7.4
ZINC000009871946 -7.4
ZINC000009872111 -7.4
ZINC000009872122 -7.4
ZINC000014780367 -7.4
ZINC000029689399 -7.4
ZINC000049054280 -7.4
ZINC000049233627 -7.4
ZINC000060293653 -7.4
ZINC000077338292 -7.4
ZINC000077344036 -7.4
ZINC000078156533 -7.4
ZINC000078156534 -7.4
ZINC000078156536 -7.4
ZINC000078157355 -7.4
ZINC000078390247 -7.4
ZINC000079606834 -7.4
ZINC000083012172 -7.4
ZINC000092615257 -7.4
ZINC000094993081 -7.4
ZINC000128399314 -7.4
ZINC000128444756 -7.4
ZINC000128788448 -7.4
ZINC000129980659 -7.4
ZINC000154816850 -7.4
ZINC000159824268 -7.4
ZINC000160155022 -7.4
ZINC000160155159 -7.4
ZINC000163298777 -7.4
ZINC000176952358 -7.4
ZINC000177768405 -7.4
ZINC000177839772 -7.4
ZINC000177958215 -7.4
ZINC000178065923 -7.4
ZINC000178065938 -7.4
ZINC000184002495 -7.4
ZINC000186158952 -7.4
ZINC000009861610 -7.3
ZINC000009865834 -7.3
ZINC000009867134 -7.3
ZINC000009872130 -7.3
ZINC000009872294 -7.3
ZINC000014747011 -7.3
ZINC000014748400 -7.3
ZINC000015297491 -7.3
ZINC000015348868 -7.3
ZINC000015411464 -7.3
ZINC000015421484 -7.3
ZINC000029651893 -7.3
ZINC000029774476 -7.3
ZINC000049122528 -7.3
ZINC000049196089 -7.3
ZINC000060017912 -7.3
ZINC000060354701 -7.3
ZINC000060355557 -7.3
ZINC000077503886 -7.3
ZINC000077721274 -7.3
ZINC000078156535 -7.3
ZINC000078230770 -7.3
ZINC000078481565 -7.3
ZINC000078622759 -7.3
ZINC000079583012 -7.3
ZINC000082976487 -7.3
ZINC000082976489 -7.3
ZINC000083057253 -7.3
ZINC000083306207 -7.3
ZINC000092615256 -7.3
ZINC000109900145 -7.3
ZINC000119238682 -7.3
ZINC000119565072 -7.3
ZINC000119571929 -7.3
ZINC000119693705 -7.3
ZINC000119909441 -7.3
ZINC000119993177 -7.3
ZINC000137263977 -7.3
ZINC000137376266 -7.3
ZINC000137602443 -7.3
ZINC000139230436 -7.3
ZINC000142126651 -7.3
ZINC000142908941 -7.3
ZINC000159232098 -7.3
ZINC000159361592 -7.3
ZINC000160091898 -7.3
ZINC000160092034 -7.3
ZINC000163327243 -7.3
ZINC000177013509 -7.3
ZINC000177824326 -7.3
ZINC000009834359 -7.2
ZINC000009861608 -7.2
ZINC000009863286 -7.2
ZINC000009872116 -7.2
ZINC000009872183 -7.2
ZINC000009872286 -7.2
ZINC000009872333 -7.2
ZINC000015422284 -7.2
ZINC000028091473 -7.2
ZINC000029631991 -7.2
ZINC000049122525 -7.2
ZINC000049393477 -7.2
ZINC000060343891 -7.2
ZINC000060346872 -7.2
ZINC000060348177 -7.2
ZINC000060348178 -7.2
ZINC000060355556 -7.2
ZINC000077641422 -7.2
ZINC000078155980 -7.2
ZINC000078157357 -7.2
ZINC000078157358 -7.2
ZINC000078255474 -7.2
ZINC000078507978 -7.2
ZINC000078534729 -7.2
ZINC000083058240 -7.2
ZINC000091060079 -7.2
ZINC000091162876 -7.2
ZINC000093788688 -7.2
ZINC000094102480 -7.2
ZINC000094820599 -7.2
ZINC000109606289 -7.2
ZINC000119407507 -7.2
ZINC000119572062 -7.2
ZINC000119624607 -7.2
ZINC000119799429 -7.2
ZINC000119941342 -7.2
ZINC000128936277 -7.2
ZINC000140418965 -7.2
ZINC000154786986 -7.2
ZINC000154817046 -7.2
ZINC000158835676 -7.2
ZINC000160084745 -7.2
ZINC000160090599 -7.2
ZINC000160090732 -7.2
ZINC000160117663 -7.2
ZINC000160134698 -7.2
ZINC000160134838 -7.2
ZINC000160151085 -7.2
ZINC000160156353 -7.2
ZINC000177797856 -7.2
ZINC000177958245 -7.2
ZINC000178142218 -7.2
ZINC000009727285 -7.1
ZINC000009872231 -7.1
ZINC000009872325 -7.1
ZINC000009872365 -7.1
ZINC000009872448 -7.1
ZINC000009874078 -7.1
ZINC000014748401 -7.1
ZINC000015259020 -7.1
ZINC000015300636 -7.1
ZINC000015304898 -7.1
ZINC000030207354 -7.1
ZINC000049055328 -7.1
ZINC000049248914 -7.1
ZINC000049302666 -7.1
ZINC000049389997 -7.1
ZINC000059849647 -7.1
ZINC000060100844 -7.1
ZINC000060101642 -7.1
ZINC000060159015 -7.1
ZINC000060168936 -7.1
ZINC000060213497 -7.1
ZINC000060341108 -7.1
ZINC000060344766 -7.1
ZINC000060368782 -7.1
ZINC000077114813 -7.1
ZINC000077642255 -7.1
ZINC000078155977 -7.1
ZINC000078155978 -7.1
ZINC000078155979 -7.1
ZINC000078157356 -7.1
ZINC000078377515 -7.1
ZINC000078477690 -7.1
ZINC000078484022 -7.1
ZINC000078598964 -7.1
ZINC000083081860 -7.1
ZINC000092532341 -7.1
ZINC000094993080 -7.1
ZINC000109870181 -7.1
ZINC000119234475 -7.1
ZINC000119350639 -7.1
ZINC000119408193 -7.1
ZINC000119476146 -7.1
ZINC000119534156 -7.1
ZINC000119592296 -7.1
ZINC000119880638 -7.1
ZINC000119883568 -7.1
ZINC000129475252 -7.1
ZINC000129639765 -7.1
ZINC000136614498 -7.1
ZINC000136656936 -7.1
ZINC000137284483 -7.1
ZINC000145712943 -7.1
ZINC000158577826 -7.1
ZINC000158577967 -7.1
ZINC000159003549 -7.1
ZINC000159306053 -7.1
ZINC000160021087 -7.1
ZINC000160056078 -7.1
ZINC000160109242 -7.1
ZINC000160109363 -7.1
ZINC000160116684 -7.1
ZINC000160117770 -7.1
ZINC000160135661 -7.1
ZINC000160150956 -7.1
ZINC000160154487 -7.1
ZINC000160154621 -7.1
ZINC000160156496 -7.1
ZINC000163327415 -7.1
ZINC000177125339 -7.1
ZINC000177227436 -7.1
ZINC000177490231 -7.1
ZINC000177524217 -7.1
ZINC000177564373 -7.1
ZINC000177764040 -7.1
ZINC000177797841 -7.1
ZINC000177824314 -7.1
ZINC000177930272 -7.1
ZINC000177958228 -7.1
ZINC000178135690 -7.1
ZINC000184073364 -7.1
ZINC000184542202 -7.1
ZINC000185501306 -7.1
ZINC000186120572 -7.1
ZINC000009712313 -7.0
ZINC000009835223 -7.0
ZINC000009846786 -7.0
ZINC000009863209 -7.0
ZINC000009863230 -7.0
ZINC000009863266 -7.0
ZINC000009872067 -7.0
ZINC000009872318 -7.0
ZINC000009872430 -7.0
ZINC000009872452 -7.0
ZINC000015231947 -7.0
ZINC000028017966 -7.0
ZINC000029679502 -7.0
ZINC000049059500 -7.0
ZINC000060094119 -7.0
ZINC000060101643 -7.0
ZINC000060101679 -7.0
ZINC000060323503 -7.0
ZINC000060331849 -7.0
ZINC000060332448 -7.0
ZINC000060340494 -7.0
ZINC000060368783 -7.0
ZINC000077455425 -7.0
ZINC000077818872 -7.0
ZINC000078401821 -7.0
ZINC000078494994 -7.0
ZINC000083009318 -7.0
ZINC000091145179 -7.0
ZINC000092497205 -7.0
ZINC000092596511 -7.0
ZINC000092695160 -7.0
ZINC000093061319 -7.0
ZINC000109794712 -7.0
ZINC000109892642 -7.0
ZINC000109911739 -7.0
ZINC000119107666 -7.0
ZINC000119159580 -7.0
ZINC000119338803 -7.0
ZINC000119409367 -7.0
ZINC000119917426 -7.0
ZINC000119960563 -7.0
ZINC000129619436 -7.0
ZINC000129648273 -7.0
ZINC000129973988 -7.0
ZINC000136648996 -7.0
ZINC000136793914 -7.0
ZINC000137210476 -7.0
ZINC000137295012 -7.0
ZINC000137335289 -7.0
ZINC000140419125 -7.0
ZINC000142164562 -7.0
ZINC000154816943 -7.0
ZINC000159035568 -7.0
ZINC000159169479 -7.0
ZINC000159169604 -7.0
ZINC000159305919 -7.0
ZINC000160093122 -7.0
ZINC000160095145 -7.0
ZINC000160116571 -7.0
ZINC000160134454 -7.0
ZINC000160134562 -7.0
ZINC000160152012 -7.0
ZINC000160152129 -7.0
ZINC000160163972 -7.0
ZINC000177668027 -7.0
ZINC000177824303 -7.0
ZINC000177958262 -7.0
ZINC000178135702 -7.0
ZINC000183898868 -7.0
ZINC000183923982 -7.0
ZINC000185452414 -7.0
ZINC000185501288 -7.0
ZINC000185960320 -7.0
ZINC000186158555 -7.0
ZINC000009711838 -6.9
ZINC000009846788 -6.9
ZINC000009867124 -6.9
ZINC000009871938 -6.9
ZINC000009871970 -6.9
ZINC000009871981 -6.9
ZINC000009872070 -6.9
ZINC000009872226 -6.9
ZINC000009872358 -6.9
ZINC000014669871 -6.9
ZINC000014773483 -6.9
ZINC000015434860 -6.9
ZINC000015435725 -6.9
ZINC000049111710 -6.9
ZINC000049208833 -6.9
ZINC000049216861 -6.9
ZINC000049249626 -6.9
ZINC000060139162 -6.9
ZINC000060341898 -6.9
ZINC000060341899 -6.9
ZINC000077113345 -6.9
ZINC000077138247 -6.9
ZINC000077138248 -6.9
ZINC000077705063 -6.9
ZINC000078027577 -6.9
ZINC000078384245 -6.9
ZINC000078470163 -6.9
ZINC000078473203 -6.9
ZINC000078589987 -6.9
ZINC000079583015 -6.9
ZINC000082994845 -6.9
ZINC000083244648 -6.9
ZINC000091060078 -6.9
ZINC000091157612 -6.9
ZINC000091162875 -6.9
ZINC000109733967 -6.9
ZINC000109783415 -6.9
ZINC000109823218 -6.9
ZINC000119072068 -6.9
ZINC000119164595 -6.9
ZINC000119238556 -6.9
ZINC000119339672 -6.9
ZINC000119403071 -6.9
ZINC000119413839 -6.9
ZINC000119449267 -6.9
ZINC000119533911 -6.9
ZINC000119623111 -6.9
ZINC000119680435 -6.9
ZINC000119875845 -6.9
ZINC000119883786 -6.9
ZINC000119909341 -6.9
ZINC000119941473 -6.9
ZINC000129134697 -6.9
ZINC000129488330 -6.9
ZINC000129497645 -6.9
ZINC000129522896 -6.9
ZINC000129619010 -6.9
ZINC000129659556 -6.9
ZINC000129925748 -6.9
ZINC000136648423 -6.9
ZINC000136665826 -6.9
ZINC000136665867 -6.9
ZINC000136779412 -6.9
ZINC000136814972 -6.9
ZINC000137322321 -6.9
ZINC000138105491 -6.9
ZINC000139233726 -6.9
ZINC000139540219 -6.9
ZINC000139687466 -6.9
ZINC000140142568 -6.9
ZINC000154783553 -6.9
ZINC000158835510 -6.9
ZINC000159248727 -6.9
ZINC000159496699 -6.9
ZINC000159496840 -6.9
ZINC000159548233 -6.9
ZINC000159593716 -6.9
ZINC000160030428 -6.9
ZINC000160056191 -6.9
ZINC000160081862 -6.9
ZINC000160081956 -6.9
ZINC000160084646 -6.9
ZINC000160090316 -6.9
ZINC000160090444 -6.9
ZINC000160092168 -6.9
ZINC000160092304 -6.9
ZINC000160095014 -6.9
ZINC000160115340 -6.9
ZINC000160121478 -6.9
ZINC000160121603 -6.9
ZINC000160135519 -6.9
ZINC000163327143 -6.9
ZINC000177797827 -6.9
ZINC000177930073 -6.9
ZINC000177930255 -6.9
ZINC000177930288 -6.9
ZINC000177998855 -6.9
ZINC000178178386 -6.9
ZINC000184196189 -6.9
ZINC000185960301 -6.9
ZINC000009711432 -6.8
ZINC000009863256 -6.8
ZINC000009863276 -6.8
ZINC000009870163 -6.8
ZINC000009872024 -6.8
ZINC000009872160 -6.8
ZINC000009872411 -6.8
ZINC000015231948 -6.8
ZINC000015304103 -6.8
ZINC000028019139 -6.8
ZINC000029674625 -6.8
ZINC000029683141 -6.8
ZINC000029727179 -6.8
ZINC000029775932 -6.8
ZINC000049110682 -6.8
ZINC000049196086 -6.8
ZINC000049257047 -6.8
ZINC000060101648 -6.8
ZINC000060164879 -6.8
ZINC000060347756 -6.8
ZINC000077114803 -6.8
ZINC000077114806 -6.8
ZINC000077687363 -6.8
ZINC000077699862 -6.8
ZINC000078170661 -6.8
ZINC000078170667 -6.8
ZINC000078182923 -6.8
ZINC000078507968 -6.8
ZINC000079583004 -6.8
ZINC000079606840 -6.8
ZINC000083312896 -6.8
ZINC000083318962 -6.8
ZINC000092518690 -6.8
ZINC000092614695 -6.8
ZINC000093064267 -6.8
ZINC000094554590 -6.8
ZINC000109894293 -6.8
ZINC000119072290 -6.8
ZINC000119131817 -6.8
ZINC000119514798 -6.8
ZINC000119986935 -6.8
ZINC000128353075 -6.8
ZINC000129199158 -6.8
ZINC000129480422 -6.8
ZINC000129590380 -6.8
ZINC000129597532 -6.8
ZINC000136697129 -6.8
ZINC000136701792 -6.8
ZINC000136755203 -6.8
ZINC000137207775 -6.8
ZINC000137290891 -6.8
ZINC000138737711 -6.8
ZINC000139233918 -6.8
ZINC000140165973 -6.8
ZINC000148362595 -6.8
ZINC000158561949 -6.8
ZINC000158562250 -6.8
ZINC000158562385 -6.8
ZINC000159263809 -6.8
ZINC000159593465 -6.8
ZINC000159594990 -6.8
ZINC000160041715 -6.8
ZINC000160083176 -6.8
ZINC000160115209 -6.8
ZINC000160130310 -6.8
ZINC000160151509 -6.8
ZINC000160151633 -6.8
ZINC000160158702 -6.8
ZINC000160158811 -6.8
ZINC000176961794 -6.8
ZINC000176970314 -6.8
ZINC000177221950 -6.8
ZINC000177490198 -6.8
ZINC000177930240 -6.8
ZINC000177977259 -6.8
ZINC000178174200 -6.8
ZINC000183886915 -6.8
ZINC000184181832 -6.8
ZINC000184182330 -6.8
ZINC000184610451 -6.8
ZINC000184940173 -6.8
ZINC000184940189 -6.8
ZINC000185023098 -6.8
ZINC000185068886 -6.8
ZINC000185779527 -6.8
ZINC000009701300 -6.7
ZINC000009849830 -6.7
ZINC000009850756 -6.7
ZINC000009872061 -6.7
ZINC000009872309 -6.7
ZINC000015221835 -6.7
ZINC000015231044 -6.7
ZINC000015295265 -6.7
ZINC000015300635 -6.7
ZINC000015306964 -6.7
ZINC000015433568 -6.7
ZINC000028019144 -6.7
ZINC000029669656 -6.7
ZINC000029773035 -6.7
ZINC000030002523 -6.7
ZINC000030174064 -6.7
ZINC000048956997 -6.7
ZINC000048997538 -6.7
ZINC000049013515 -6.7
ZINC000049051448 -6.7
ZINC000049054283 -6.7
ZINC000049116586 -6.7
ZINC000049233625 -6.7
ZINC000049244767 -6.7
ZINC000049331656 -6.7
ZINC000059851897 -6.7
ZINC000060101671 -6.7
ZINC000060101673 -6.7
ZINC000060101675 -6.7
ZINC000060101684 -6.7
ZINC000060304442 -6.7
ZINC000060341254 -6.7
ZINC000060345793 -6.7
ZINC000077114810 -6.7
ZINC000077114835 -6.7
ZINC000077124413 -6.7
ZINC000077138246 -6.7
ZINC000077456625 -6.7
ZINC000077819223 -6.7
ZINC000078145951 -6.7
ZINC000078305074 -6.7
ZINC000078393099 -6.7
ZINC000078473630 -6.7
ZINC000078476420 -6.7
ZINC000078490960 -6.7
ZINC000083081861 -6.7
ZINC000083329996 -6.7
ZINC000091083199 -6.7
ZINC000091155070 -6.7
ZINC000091160167 -6.7
ZINC000091480786 -6.7
ZINC000092516612 -6.7
ZINC000092532344 -6.7
ZINC000092552329 -6.7
ZINC000093061320 -6.7
ZINC000094102479 -6.7
ZINC000109889807 -6.7
ZINC000119072169 -6.7
ZINC000119151043 -6.7
ZINC000119274893 -6.7
ZINC000119275007 -6.7
ZINC000119330476 -6.7
ZINC000119491649 -6.7
ZINC000119504014 -6.7
ZINC000128356086 -6.7
ZINC000129064382 -6.7
ZINC000129518008 -6.7
ZINC000129595547 -6.7
ZINC000129600248 -6.7
ZINC000129925560 -6.7
ZINC000136816725 -6.7
ZINC000137189022 -6.7
ZINC000137209737 -6.7
ZINC000137284540 -6.7
ZINC000137331248 -6.7
ZINC000137376992 -6.7
ZINC000139394574 -6.7
ZINC000140142411 -6.7
ZINC000149242628 -6.7
ZINC000149990059 -6.7
ZINC000154765380 -6.7
ZINC000158562099 -6.7
ZINC000159148296 -6.7
ZINC000159231973 -6.7
ZINC000159311365 -6.7
ZINC000159375361 -6.7
ZINC000159593842 -6.7
ZINC000159628376 -6.7
ZINC000159628625 -6.7
ZINC000160014789 -6.7
ZINC000160083303 -6.7
ZINC000160126232 -6.7
ZINC000160126357 -6.7
ZINC000160140374 -6.7
ZINC000160140507 -6.7
ZINC000160142340 -6.7
ZINC000160143758 -6.7
ZINC000160150801 -6.7
ZINC000160150827 -6.7
ZINC000160150933 -6.7
ZINC000160156061 -6.7
ZINC000160156199 -6.7
ZINC000160203381 -6.7
ZINC000177010649 -6.7
ZINC000177241061 -6.7
ZINC000177774970 -6.7
ZINC000177824293 -6.7
ZINC000177930089 -6.7
ZINC000178086124 -6.7
ZINC000178086139 -6.7
ZINC000178118657 -6.7
ZINC000178134410 -6.7
ZINC000178219727 -6.7
ZINC000183924002 -6.7
ZINC000184892129 -6.7
ZINC000185229225 -6.7
ZINC000185244824 -6.7
ZINC000185740657 -6.7
ZINC000186195068 -6.7
ZINC000009711837 -6.6
ZINC000009833474 -6.6
ZINC000009867129 -6.6
ZINC000009872296 -6.6
ZINC000009875249 -6.6
ZINC000014773479 -6.6
ZINC000015222183 -6.6
ZINC000015254715 -6.6
ZINC000015257288 -6.6
ZINC000015298086 -6.6
ZINC000015304105 -6.6
ZINC000015304453 -6.6
ZINC000015350768 -6.6
ZINC000015350771 -6.6
ZINC000028089432 -6.6
ZINC000028173711 -6.6
ZINC000028198745 -6.6
ZINC000029715570 -6.6
ZINC000029775931 -6.6
ZINC000030000641 -6.6
ZINC000030128047 -6.6
ZINC000030160657 -6.6
ZINC000048956998 -6.6
ZINC000049059498 -6.6
ZINC000049085167 -6.6
ZINC000049087550 -6.6
ZINC000049314913 -6.6
ZINC000059853635 -6.6
ZINC000060015631 -6.6
ZINC000060034194 -6.6
ZINC000060094154 -6.6
ZINC000060101645 -6.6
ZINC000060101678 -6.6
ZINC000060290169 -6.6
ZINC000060353477 -6.6
ZINC000060355388 -6.6
ZINC000060402840 -6.6
ZINC000077113348 -6.6
ZINC000077742980 -6.6
ZINC000078305078 -6.6
ZINC000078477235 -6.6
ZINC000078477674 -6.6
ZINC000078587885 -6.6
ZINC000078596203 -6.6
ZINC000079583009 -6.6
ZINC000082982874 -6.6
ZINC000083012270 -6.6
ZINC000092408305 -6.6
ZINC000092497202 -6.6
ZINC000092497203 -6.6
ZINC000092570658 -6.6
ZINC000092992740 -6.6
ZINC000093332858 -6.6
ZINC000094099927 -6.6
ZINC000094259032 -6.6
ZINC000109599658 -6.6
ZINC000109898864 -6.6
ZINC000119071938 -6.6
ZINC000119151242 -6.6
ZINC000119164712 -6.6
ZINC000119373705 -6.6
ZINC000119408471 -6.6
ZINC000119409315 -6.6
ZINC000119460171 -6.6
ZINC000119491776 -6.6
ZINC000119491897 -6.6
ZINC000119492061 -6.6
ZINC000119502732 -6.6
ZINC000119503880 -6.6
ZINC000119590633 -6.6
ZINC000119747858 -6.6
ZINC000119917575 -6.6
ZINC000129488560 -6.6
ZINC000129553257 -6.6
ZINC000136524559 -6.6
ZINC000136609073 -6.6
ZINC000136615633 -6.6
ZINC000136698841 -6.6
ZINC000137202480 -6.6
ZINC000137320136 -6.6
ZINC000137337110 -6.6
ZINC000137341353 -6.6
ZINC000138461329 -6.6
ZINC000139394448 -6.6
ZINC000139485352 -6.6
ZINC000145459248 -6.6
ZINC000148711996 -6.6
ZINC000149247850 -6.6
ZINC000149461002 -6.6
ZINC000154560001 -6.6
ZINC000154817163 -6.6
ZINC000158844448 -6.6
ZINC000159195052 -6.6
ZINC000159284783 -6.6
ZINC000159288323 -6.6
ZINC000159548104 -6.6
ZINC000159593590 -6.6
ZINC000159624672 -6.6
ZINC000159940667 -6.6
ZINC000160081674 -6.6
ZINC000160086141 -6.6
ZINC000160088358 -6.6
ZINC000160091124 -6.6
ZINC000160091264 -6.6
ZINC000160124731 -6.6
ZINC000160133133 -6.6
ZINC000160133263 -6.6
ZINC000160142212 -6.6
ZINC000160143628 -6.6
ZINC000160150706 -6.6
ZINC000163182693 -6.6
ZINC000176974042 -6.6
ZINC000177370407 -6.6
ZINC000177469920 -6.6
ZINC000177469957 -6.6
ZINC000177636548 -6.6
ZINC000178099505 -6.6
ZINC000183882511 -6.6
ZINC000183886881 -6.6
ZINC000183886899 -6.6
ZINC000183889219 -6.6
ZINC000183897128 -6.6
ZINC000183901087 -6.6
ZINC000185039303 -6.6
ZINC000185489214 -6.6
ZINC000009720767 -6.5
ZINC000009721219 -6.5
ZINC000009817579 -6.5
ZINC000009863219 -6.5
ZINC000009872084 -6.5
ZINC000009872285 -6.5
ZINC000009872999 -6.5
ZINC000015231943 -6.5
ZINC000015294568 -6.5
ZINC000015300438 -6.5
ZINC000015307706 -6.5
ZINC000028017961 -6.5
ZINC000028198746 -6.5
ZINC000029715567 -6.5
ZINC000029727181 -6.5
ZINC000030131079 -6.5
ZINC000030168329 -6.5
ZINC000030174066 -6.5
ZINC000030282015 -6.5
ZINC000048974389 -6.5
ZINC000049209004 -6.5
ZINC000049272589 -6.5
ZINC000060017907 -6.5
ZINC000060092540 -6.5
ZINC000060101665 -6.5
ZINC000060164883 -6.5
ZINC000060331218 -6.5
ZINC000060340493 -6.5
ZINC000060340875 -6.5
ZINC000060347914 -6.5
ZINC000060402986 -6.5
ZINC000060404583 -6.5
ZINC000060405875 -6.5
ZINC000077113340 -6.5
ZINC000077113342 -6.5
ZINC000077114829 -6.5
ZINC000077114838 -6.5
ZINC000077223224 -6.5
ZINC000077375658 -6.5
ZINC000077452091 -6.5
ZINC000077467143 -6.5
ZINC000077721299 -6.5
ZINC000077922091 -6.5
ZINC000077944994 -6.5
ZINC000078253607 -6.5
ZINC000078258078 -6.5
ZINC000078398156 -6.5
ZINC000078473581 -6.5
ZINC000078483580 -6.5
ZINC000091106111 -6.5
ZINC000092246117 -6.5
ZINC000093077799 -6.5
ZINC000093332857 -6.5
ZINC000093633157 -6.5
ZINC000094104433 -6.5
ZINC000109602483 -6.5
ZINC000109807659 -6.5
ZINC000119159682 -6.5
ZINC000119384098 -6.5
ZINC000119407819 -6.5
ZINC000119410222 -6.5
ZINC000119433320 -6.5
ZINC000119748015 -6.5
ZINC000119889674 -6.5
ZINC000119894438 -6.5
ZINC000119894454 -6.5
ZINC000119978116 -6.5
ZINC000128760734 -6.5
ZINC000129198742 -6.5
ZINC000129199374 -6.5
ZINC000129599998 -6.5
ZINC000129643493 -6.5
ZINC000129643727 -6.5
ZINC000129667240 -6.5
ZINC000129769198 -6.5
ZINC000129788729 -6.5
ZINC000136513363 -6.5
ZINC000136550566 -6.5
ZINC000136683486 -6.5
ZINC000136683527 -6.5
ZINC000136786125 -6.5
ZINC000136812651 -6.5
ZINC000137201527 -6.5
ZINC000137219496 -6.5
ZINC000137263879 -6.5
ZINC000137320193 -6.5
ZINC000139174031 -6.5
ZINC000139506625 -6.5
ZINC000140021417 -6.5
ZINC000140021593 -6.5
ZINC000149998757 -6.5
ZINC000154574634 -6.5
ZINC000154574779 -6.5
ZINC000159003683 -6.5
ZINC000159156621 -6.5
ZINC000159263945 -6.5
ZINC000159626457 -6.5
ZINC000159655706 -6.5
ZINC000159892829 -6.5
ZINC000160014919 -6.5
ZINC000160042500 -6.5
ZINC000160081547 -6.5
ZINC000160131018 -6.5
ZINC000160131149 -6.5
ZINC000160140111 -6.5
ZINC000160140231 -6.5
ZINC000160145548 -6.5
ZINC000163328665 -6.5
ZINC000177370390 -6.5
ZINC000177630856 -6.5
ZINC000177636537 -6.5
ZINC000177854741 -6.5
ZINC000177998844 -6.5
ZINC000178019258 -6.5
ZINC000178054531 -6.5
ZINC000178099521 -6.5
ZINC000178142207 -6.5
ZINC000178219739 -6.5
ZINC000183583033 -6.5
ZINC000184139491 -6.5
ZINC000185023079 -6.5
ZINC000185164648 -6.5
ZINC000185797317 -6.5
ZINC000186134482 -6.5
ZINC000186138300 -6.5
ZINC000009721561 -6.4
ZINC000009833333 -6.4
ZINC000009833741 -6.4
ZINC000009863237 -6.4
ZINC000009872055 -6.4
ZINC000009872279 -6.4
ZINC000009872291 -6.4
ZINC000009872424 -6.4
ZINC000014802847 -6.4
ZINC000015231944 -6.4
ZINC000015254709 -6.4
ZINC000028017954 -6.4
ZINC000028097139 -6.4
ZINC000029656388 -6.4
ZINC000029670597 -6.4
ZINC000029674121 -6.4
ZINC000030276357 -6.4
ZINC000049073783 -6.4
ZINC000049128631 -6.4
ZINC000049213580 -6.4
ZINC000049227149 -6.4
ZINC000049452192 -6.4
ZINC000049496230 -6.4
ZINC000059858446 -6.4
ZINC000060101655 -6.4
ZINC000060164885 -6.4
ZINC000060360464 -6.4
ZINC000060402265 -6.4
ZINC000077234545 -6.4
ZINC000077338288 -6.4
ZINC000077721300 -6.4
ZINC000077916391 -6.4
ZINC000078006700 -6.4
ZINC000078476351 -6.4
ZINC000082981827 -6.4
ZINC000082982964 -6.4
ZINC000083070533 -6.4
ZINC000091018545 -6.4
ZINC000091160166 -6.4
ZINC000092497198 -6.4
ZINC000092842500 -6.4
ZINC000093279926 -6.4
ZINC000094104432 -6.4
ZINC000094743891 -6.4
ZINC000109787573 -6.4
ZINC000109808137 -6.4
ZINC000109808141 -6.4
ZINC000109887747 -6.4
ZINC000109923315 -6.4
ZINC000119101600 -6.4
ZINC000119117964 -6.4
ZINC000119151120 -6.4
ZINC000119163267 -6.4
ZINC000119186812 -6.4
ZINC000119459131 -6.4
ZINC000119760932 -6.4
ZINC000119783435 -6.4
ZINC000128353311 -6.4
ZINC000129237820 -6.4
ZINC000129238061 -6.4
ZINC000129549888 -6.4
ZINC000129651096 -6.4
ZINC000129688927 -6.4
ZINC000129848306 -6.4
ZINC000136524597 -6.4
ZINC000136550524 -6.4
ZINC000136596919 -6.4
ZINC000136689729 -6.4
ZINC000136755951 -6.4
ZINC000136797612 -6.4
ZINC000137188059 -6.4
ZINC000137201569 -6.4
ZINC000137235992 -6.4
ZINC000137263920 -6.4
ZINC000137305942 -6.4
ZINC000139215307 -6.4
ZINC000139233848 -6.4
ZINC000147175009 -6.4
ZINC000148712180 -6.4
ZINC000148712412 -6.4
ZINC000149354672 -6.4
ZINC000149361405 -6.4
ZINC000149477811 -6.4
ZINC000154792597 -6.4
ZINC000158601762 -6.4
ZINC000159264830 -6.4
ZINC000159525897 -6.4
ZINC000159564733 -6.4
ZINC000159572437 -6.4
ZINC000159624783 -6.4
ZINC000159633405 -6.4
ZINC000159940803 -6.4
ZINC000160021208 -6.4
ZINC000160041437 -6.4
ZINC000160042352 -6.4
ZINC000160083446 -6.4
ZINC000160083556 -6.4
ZINC000160113578 -6.4
ZINC000160116815 -6.4
ZINC000160116920 -6.4
ZINC000160122533 -6.4
ZINC000160122660 -6.4
ZINC000160143976 -6.4
ZINC000160144092 -6.4
ZINC000160171081 -6.4
ZINC000160269973 -6.4
ZINC000163182816 -6.4
ZINC000176985162 -6.4
ZINC000177058537 -6.4
ZINC000177367782 -6.4
ZINC000177469938 -6.4
ZINC000177839762 -6.4
ZINC000178118669 -6.4
ZINC000184036962 -6.4
ZINC000184062599 -6.4
ZINC000184401336 -6.4
ZINC000184920814 -6.4
ZINC000185068903 -6.4
ZINC000185164632 -6.4
ZINC000185263106 -6.4
ZINC000185432020 -6.4
ZINC000185446613 -6.4
ZINC000185451146 -6.4
ZINC000009701305 -6.3
ZINC000009822920 -6.3
ZINC000015222185 -6.3
ZINC000015231954 -6.3
ZINC000015231962 -6.3
ZINC000015298299 -6.3
ZINC000015298730 -6.3
ZINC000015355315 -6.3
ZINC000028069504 -6.3
ZINC000030178509 -6.3
ZINC000030182855 -6.3
ZINC000030196017 -6.3
ZINC000049173596 -6.3
ZINC000049349469 -6.3
ZINC000049515966 -6.3
ZINC000049583158 -6.3
ZINC000049596655 -6.3
ZINC000060164880 -6.3
ZINC000060290886 -6.3
ZINC000060309405 -6.3
ZINC000060319779 -6.3
ZINC000060362038 -6.3
ZINC000060394007 -6.3
ZINC000060398592 -6.3
ZINC000060402214 -6.3
ZINC000060402981 -6.3
ZINC000060404750 -6.3
ZINC000060405426 -6.3
ZINC000077503885 -6.3
ZINC000078125556 -6.3
ZINC000078576810 -6.3
ZINC000083043867 -6.3
ZINC000083244647 -6.3
ZINC000083312893 -6.3
ZINC000091060077 -6.3
ZINC000091080106 -6.3
ZINC000092497199 -6.3
ZINC000092545461 -6.3
ZINC000092842501 -6.3
ZINC000094121879 -6.3
ZINC000094671560 -6.3
ZINC000094820598 -6.3
ZINC000109600959 -6.3
ZINC000109800104 -6.3
ZINC000119239375 -6.3
ZINC000119344730 -6.3
ZINC000119407966 -6.3
ZINC000119469704 -6.3
ZINC000119469863 -6.3
ZINC000119915516 -6.3
ZINC000119978270 -6.3
ZINC000128353537 -6.3
ZINC000128366846 -6.3
ZINC000128440559 -6.3
ZINC000129134902 -6.3
ZINC000129198957 -6.3
ZINC000129549691 -6.3
ZINC000129560321 -6.3
ZINC000129633446 -6.3
ZINC000129712538 -6.3
ZINC000129750913 -6.3
ZINC000129788938 -6.3
ZINC000129834921 -6.3
ZINC000129848120 -6.3
ZINC000129858456 -6.3
ZINC000129957242 -6.3
ZINC000136562929 -6.3
ZINC000136580641 -6.3
ZINC000136604090 -6.3
ZINC000136604165 -6.3
ZINC000136631678 -6.3
ZINC000136668483 -6.3
ZINC000136683974 -6.3
ZINC000136698891 -6.3
ZINC000136719091 -6.3
ZINC000137180661 -6.3
ZINC000137188095 -6.3
ZINC000137258127 -6.3
ZINC000137260891 -6.3
ZINC000137264013 -6.3
ZINC000137322388 -6.3
ZINC000137336522 -6.3
ZINC000137374122 -6.3
ZINC000138350613 -6.3
ZINC000139227726 -6.3
ZINC000139506754 -6.3
ZINC000148764772 -6.3
ZINC000149354466 -6.3
ZINC000149398453 -6.3
ZINC000158475336 -6.3
ZINC000158796296 -6.3
ZINC000159239861 -6.3
ZINC000159271189 -6.3
ZINC000159311217 -6.3
ZINC000159500578 -6.3
ZINC000159515305 -6.3
ZINC000159564604 -6.3
ZINC000159628519 -6.3
ZINC000159790998 -6.3
ZINC000159795363 -6.3
ZINC000160020893 -6.3
ZINC000160041878 -6.3
ZINC000160047580 -6.3
ZINC000160058716 -6.3
ZINC000160077336 -6.3
ZINC000160093256 -6.3
ZINC000160113688 -6.3
ZINC000160119628 -6.3
ZINC000160119782 -6.3
ZINC000160122137 -6.3
ZINC000160124615 -6.3
ZINC000160130164 -6.3
ZINC000160130702 -6.3
ZINC000160130869 -6.3
ZINC000160135823 -6.3
ZINC000160135943 -6.3
ZINC000160145667 -6.3
ZINC000160152690 -6.3
ZINC000160157132 -6.3
ZINC000160171206 -6.3
ZINC000177085874 -6.3
ZINC000177095874 -6.3
ZINC000177426558 -6.3
ZINC000177786062 -6.3
ZINC000178019247 -6.3
ZINC000178080363 -6.3
ZINC000178153136 -6.3
ZINC000178192204 -6.3
ZINC000184182345 -6.3
ZINC000184850659 -6.3
ZINC000185126234 -6.3
ZINC000185130363 -6.3
ZINC000185840872 -6.3
ZINC000185840954 -6.3
ZINC000185935333 -6.3
ZINC000009729115 -6.2
ZINC000009872990 -6.2
ZINC000015219954 -6.2
ZINC000015231949 -6.2
ZINC000015231950 -6.2
ZINC000015231953 -6.2
ZINC000015294317 -6.2
ZINC000028097146 -6.2
ZINC000028101381 -6.2
ZINC000029693712 -6.2
ZINC000049044212 -6.2
ZINC000049071327 -6.2
ZINC000049085164 -6.2
ZINC000049269824 -6.2
ZINC000049277254 -6.2
ZINC000049352001 -6.2
ZINC000049452188 -6.2
ZINC000049550291 -6.2
ZINC000059858471 -6.2
ZINC000060101669 -6.2
ZINC000060337896 -6.2
ZINC000060405965 -6.2
ZINC000077114831 -6.2
ZINC000077240542 -6.2
ZINC000078225532 -6.2
ZINC000078312981 -6.2
ZINC000078390664 -6.2
ZINC000078449371 -6.2
ZINC000078576816 -6.2
ZINC000082981823 -6.2
ZINC000083329994 -6.2
ZINC000091039116 -6.2
ZINC000091146673 -6.2
ZINC000091146675 -6.2
ZINC000091292730 -6.2
ZINC000091676673 -6.2
ZINC000094064287 -6.2
ZINC000109783412 -6.2
ZINC000109802824 -6.2
ZINC000109898681 -6.2
ZINC000109898683 -6.2
ZINC000109925591 -6.2
ZINC000119402938 -6.2
ZINC000119403161 -6.2
ZINC000119408072 -6.2
ZINC000119458967 -6.2
ZINC000119502562 -6.2
ZINC000119680596 -6.2
ZINC000119915639 -6.2
ZINC000128353772 -6.2
ZINC000128760465 -6.2
ZINC000129102111 -6.2
ZINC000129581701 -6.2
ZINC000129744397 -6.2
ZINC000129828032 -6.2
ZINC000136566295 -6.2
ZINC000136572029 -6.2
ZINC000136604129 -6.2
ZINC000136609105 -6.2
ZINC000136636247 -6.2
ZINC000136643884 -6.2
ZINC000136753820 -6.2
ZINC000136777737 -6.2
ZINC000137207822 -6.2
ZINC000137236041 -6.2
ZINC000137336468 -6.2
ZINC000137377092 -6.2
ZINC000139210922 -6.2
ZINC000139233593 -6.2
ZINC000144611351 -6.2
ZINC000145459461 -6.2
ZINC000145581964 -6.2
ZINC000149361606 -6.2
ZINC000149591824 -6.2
ZINC000154805679 -6.2
ZINC000154820909 -6.2
ZINC000158601630 -6.2
ZINC000158796154 -6.2
ZINC000159288178 -6.2
ZINC000159472579 -6.2
ZINC000159502128 -6.2
ZINC000159526014 -6.2
ZINC000159897556 -6.2
ZINC000160041537 -6.2
ZINC000160082377 -6.2
ZINC000160082471 -6.2
ZINC000160088516 -6.2
ZINC000160116020 -6.2
ZINC000160116147 -6.2
ZINC000160121997 -6.2
ZINC000160135251 -6.2
ZINC000160135371 -6.2
ZINC000160138144 -6.2
ZINC000160138285 -6.2
ZINC000160146258 -6.2
ZINC000160147996 -6.2
ZINC000160148126 -6.2
ZINC000160152801 -6.2
ZINC000160157259 -6.2
ZINC000160159899 -6.2
ZINC000177127406 -6.2
ZINC000177364767 -6.2
ZINC000177364782 -6.2
ZINC000177430904 -6.2
ZINC000177632142 -6.2
ZINC000177638837 -6.2
ZINC000177839657 -6.2
ZINC000177896417 -6.2
ZINC000178054542 -6.2
ZINC000184139472 -6.2
ZINC000184151695 -6.2
ZINC000184165287 -6.2
ZINC000184488783 -6.2
ZINC000184588607 -6.2
ZINC000184764649 -6.2
ZINC000184850639 -6.2
ZINC000184878757 -6.2
ZINC000184920834 -6.2
ZINC000185419457 -6.2
ZINC000185749170 -6.2
ZINC000009872076 -6.1
ZINC000009872153 -6.1
ZINC000009872173 -6.1
ZINC000009872204 -6.1
ZINC000009872403 -6.1
ZINC000009872417 -6.1
ZINC000009875242 -6.1
ZINC000015260885 -6.1
ZINC000015311899 -6.1
ZINC000015372044 -6.1
ZINC000028017971 -6.1
ZINC000030276360 -6.1
ZINC000049090442 -6.1
ZINC000049091068 -6.1
ZINC000049139158 -6.1
ZINC000049173599 -6.1
ZINC000049452186 -6.1
ZINC000049550293 -6.1
ZINC000060079359 -6.1
ZINC000060113911 -6.1
ZINC000060140514 -6.1
ZINC000060140519 -6.1
ZINC000060331219 -6.1
ZINC000060398797 -6.1
ZINC000077370243 -6.1
ZINC000077505614 -6.1
ZINC000077637779 -6.1
ZINC000077665998 -6.1
ZINC000077721390 -6.1
ZINC000078191030 -6.1
ZINC000078339566 -6.1
ZINC000078576781 -6.1
ZINC000082687454 -6.1
ZINC000083043868 -6.1
ZINC000090932451 -6.1
ZINC000091055399 -6.1
ZINC000091060080 -6.1
ZINC000091137329 -6.1
ZINC000091148337 -6.1
ZINC000092488313 -6.1
ZINC000092489475 -6.1
ZINC000092497200 -6.1
ZINC000092497201 -6.1
ZINC000092508191 -6.1
ZINC000092531150 -6.1
ZINC000093046991 -6.1
ZINC000093047109 -6.1
ZINC000093303217 -6.1
ZINC000094331932 -6.1
ZINC000094820029 -6.1
ZINC000109807661 -6.1
ZINC000109916452 -6.1
ZINC000119318081 -6.1
ZINC000119383955 -6.1
ZINC000119799524 -6.1
ZINC000119889778 -6.1
ZINC000128420858 -6.1
ZINC000128440318 -6.1
ZINC000128830335 -6.1
ZINC000129048876 -6.1
ZINC000129497170 -6.1
ZINC000129679998 -6.1
ZINC000129780151 -6.1
ZINC000129968292 -6.1
ZINC000129985777 -6.1
ZINC000136580571 -6.1
ZINC000136668515 -6.1
ZINC000136696047 -6.1
ZINC000137210525 -6.1
ZINC000137245555 -6.1
ZINC000137298029 -6.1
ZINC000137307314 -6.1
ZINC000137322444 -6.1
ZINC000137335356 -6.1
ZINC000139382157 -6.1
ZINC000145459065 -6.1
ZINC000148477122 -6.1
ZINC000159159195 -6.1
ZINC000159237853 -6.1
ZINC000159263669 -6.1
ZINC000159264955 -6.1
ZINC000159312612 -6.1
ZINC000159675349 -6.1
ZINC000159897816 -6.1
ZINC000159913489 -6.1
ZINC000159945915 -6.1
ZINC000159969624 -6.1
ZINC000160007326 -6.1
ZINC000160143842 -6.1
ZINC000160146394 -6.1
ZINC000160147567 -6.1
ZINC000160159788 -6.1
ZINC000160174855 -6.1
ZINC000160248842 -6.1
ZINC000176909359 -6.1
ZINC000177131869 -6.1
ZINC000177375671 -6.1
ZINC000178012652 -6.1
ZINC000178079951 -6.1
ZINC000178080350 -6.1
ZINC000184001097 -6.1
ZINC000184151711 -6.1
ZINC000184197913 -6.1
ZINC000184356705 -6.1
ZINC000184359395 -6.1
ZINC000184410929 -6.1
ZINC000184589170 -6.1
ZINC000184762652 -6.1
ZINC000184764665 -6.1
ZINC000184769413 -6.1
ZINC000185329533 -6.1
ZINC000185489230 -6.1
ZINC000185663651 -6.1
ZINC000185979643 -6.1
ZINC000009836712 -6.0
ZINC000009872196 -6.0
ZINC000015231961 -6.0
ZINC000015296288 -6.0
ZINC000029652266 -6.0
ZINC000049058463 -6.0
ZINC000049219729 -6.0
ZINC000049248314 -6.0
ZINC000049275145 -6.0
ZINC000049324788 -6.0
ZINC000049375006 -6.0
ZINC000049380975 -6.0
ZINC000049452190 -6.0
ZINC000049499469 -6.0
ZINC000049515965 -6.0
ZINC000049538551 -6.0
ZINC000049546654 -6.0
ZINC000060323977 -6.0
ZINC000060339599 -6.0
ZINC000060398379 -6.0
ZINC000060410697 -6.0
ZINC000077370238 -6.0
ZINC000077375659 -6.0
ZINC000077382577 -6.0
ZINC000077537666 -6.0
ZINC000078237923 -6.0
ZINC000078266412 -6.0
ZINC000083043863 -6.0
ZINC000083247001 -6.0
ZINC000091080105 -6.0
ZINC000091103344 -6.0
ZINC000091145248 -6.0
ZINC000091150937 -6.0
ZINC000091150938 -6.0
ZINC000091211799 -6.0
ZINC000092276940 -6.0
ZINC000092319570 -6.0
ZINC000092914765 -6.0
ZINC000093313629 -6.0
ZINC000094268630 -6.0
ZINC000094331931 -6.0
ZINC000094817845 -6.0
ZINC000094819558 -6.0
ZINC000109798389 -6.0
ZINC000109802827 -6.0
ZINC000109916454 -6.0
ZINC000119234254 -6.0
ZINC000119317941 -6.0
ZINC000119329420 -6.0
ZINC000119603540 -6.0
ZINC000119889195 -6.0
ZINC000129724492 -6.0
ZINC000136508140 -6.0
ZINC000136512806 -6.0
ZINC000136544851 -6.0
ZINC000136580603 -6.0
ZINC000136591874 -6.0
ZINC000136631751 -6.0
ZINC000136689685 -6.0
ZINC000136837098 -6.0
ZINC000137176977 -6.0
ZINC000137204985 -6.0
ZINC000137245393 -6.0
ZINC000137245506 -6.0
ZINC000137305899 -6.0
ZINC000137374051 -6.0
ZINC000139525950 -6.0
ZINC000140082983 -6.0
ZINC000140165815 -6.0
ZINC000144611157 -6.0
ZINC000146986903 -6.0
ZINC000147759482 -6.0
ZINC000154762661 -6.0
ZINC000154805581 -6.0
ZINC000154805725 -6.0
ZINC000159628741 -6.0
ZINC000159928121 -6.0
ZINC000159944312 -6.0
ZINC000159946568 -6.0
ZINC000160021023 -6.0
ZINC000160047682 -6.0
ZINC000160058842 -6.0
ZINC000160086279 -6.0
ZINC000160110661 -6.0
ZINC000160110810 -6.0
ZINC000160143715 -6.0
ZINC000160156896 -6.0
ZINC000176909370 -6.0
ZINC000176985178 -6.0
ZINC000177118929 -6.0
ZINC000177285264 -6.0
ZINC000177332321 -6.0
ZINC000177367913 -6.0
ZINC000177419306 -6.0
ZINC000177462823 -6.0
ZINC000177462845 -6.0
ZINC000177469802 -6.0
ZINC000177469819 -6.0
ZINC000177638852 -6.0
ZINC000178054520 -6.0
ZINC000178070051 -6.0
ZINC000178070062 -6.0
ZINC000178079921 -6.0
ZINC000183581699 -6.0
ZINC000183886936 -6.0
ZINC000184401294 -6.0
ZINC000184401355 -6.0
ZINC000184410915 -6.0
ZINC000185683389 -6.0
ZINC000185979625 -6.0
ZINC000015254718 -5.9
ZINC000015260884 -5.9
ZINC000015298460 -5.9
ZINC000049058466 -5.9
ZINC000049143221 -5.9
ZINC000049241614 -5.9
ZINC000049275147 -5.9
ZINC000049345906 -5.9
ZINC000049352005 -5.9
ZINC000049393221 -5.9
ZINC000049453136 -5.9
ZINC000049596653 -5.9
ZINC000060098175 -5.9
ZINC000060101658 -5.9
ZINC000060101660 -5.9
ZINC000060101663 -5.9
ZINC000060309407 -5.9
ZINC000060332351 -5.9
ZINC000060352343 -5.9
ZINC000060352900 -5.9
ZINC000060366224 -5.9
ZINC000060368656 -5.9
ZINC000060398829 -5.9
ZINC000060405084 -5.9
ZINC000077260098 -5.9
ZINC000077452089 -5.9
ZINC000077637780 -5.9
ZINC000077721212 -5.9
ZINC000077819472 -5.9
ZINC000082640291 -5.9
ZINC000091099852 -5.9
ZINC000091148338 -5.9
ZINC000092832502 -5.9
ZINC000093279928 -5.9
ZINC000094290420 -5.9
ZINC000109851846 -5.9
ZINC000119337864 -5.9
ZINC000119603662 -5.9
ZINC000119770204 -5.9
ZINC000119894252 -5.9
ZINC000119930558 -5.9
ZINC000128830572 -5.9
ZINC000129091714 -5.9
ZINC000129481268 -5.9
ZINC000129496932 -5.9
ZINC000129497373 -5.9
ZINC000129663750 -5.9
ZINC000129847674 -5.9
ZINC000129861184 -5.9
ZINC000136533276 -5.9
ZINC000136553234 -5.9
ZINC000136572072 -5.9
ZINC000136580679 -5.9
ZINC000136605946 -5.9
ZINC000136843190 -5.9
ZINC000137191611 -5.9
ZINC000137236151 -5.9
ZINC000137245448 -5.9
ZINC000137277211 -5.9
ZINC000137297972 -5.9
ZINC000137307256 -5.9
ZINC000137377145 -5.9
ZINC000140711620 -5.9
ZINC000140711796 -5.9
ZINC000149358946 -5.9
ZINC000149359603 -5.9
ZINC000158777225 -5.9
ZINC000159148428 -5.9
ZINC000159203910 -5.9
ZINC000159263525 -5.9
ZINC000159416824 -5.9
ZINC000159517143 -5.9
ZINC000159566661 -5.9
ZINC000159701861 -5.9
ZINC000159804725 -5.9
ZINC000159946277 -5.9
ZINC000159947066 -5.9
ZINC000160147422 -5.9
ZINC000160150522 -5.9
ZINC000160157010 -5.9
ZINC000160160377 -5.9
ZINC000160248714 -5.9
ZINC000177056825 -5.9
ZINC000177285254 -5.9
ZINC000177367929 -5.9
ZINC000177469898 -5.9
ZINC000177811938 -5.9
ZINC000177854752 -5.9
ZINC000177896404 -5.9
ZINC000183970910 -5.9
ZINC000184359415 -5.9
ZINC000184401319 -5.9
ZINC000184410871 -5.9
ZINC000184410894 -5.9
ZINC000184764633 -5.9
ZINC000185311577 -5.9
ZINC000185328869 -5.9
ZINC000185663673 -5.9
ZINC000009872189 -5.8
ZINC000015296509 -5.8
ZINC000015299649 -5.8
ZINC000015466819 -5.8
ZINC000029763609 -5.8
ZINC000029776264 -5.8
ZINC000048998975 -5.8
ZINC000049090444 -5.8
ZINC000049091071 -5.8
ZINC000049091074 -5.8
ZINC000049091077 -5.8
ZINC000049092162 -5.8
ZINC000049096102 -5.8
ZINC000049314599 -5.8
ZINC000049475690 -5.8
ZINC000060292813 -5.8
ZINC000060345048 -5.8
ZINC000060353630 -5.8
ZINC000077666034 -5.8
ZINC000077728735 -5.8
ZINC000078312985 -5.8
ZINC000082530667 -5.8
ZINC000082640293 -5.8
ZINC000082652251 -5.8
ZINC000091292731 -5.8
ZINC000093313630 -5.8
ZINC000093789417 -5.8
ZINC000094259011 -5.8
ZINC000094259025 -5.8
ZINC000094958479 -5.8
ZINC000119313175 -5.8
ZINC000119926964 -5.8
ZINC000119972031 -5.8
ZINC000128366469 -5.8
ZINC000129513850 -5.8
ZINC000129607256 -5.8
ZINC000129621418 -5.8
ZINC000129847900 -5.8
ZINC000129848092 -5.8
ZINC000136512767 -5.8
ZINC000136544896 -5.8
ZINC000136635188 -5.8
ZINC000136838087 -5.8
ZINC000137177015 -5.8
ZINC000137190902 -5.8
ZINC000137232038 -5.8
ZINC000137315025 -5.8
ZINC000137328514 -5.8
ZINC000140237937 -5.8
ZINC000149576602 -5.8
ZINC000154820996 -5.8
ZINC000158475202 -5.8
ZINC000159225769 -5.8
ZINC000159944600 -5.8
ZINC000159944733 -5.8
ZINC000160109768 -5.8
ZINC000160109894 -5.8
ZINC000160126683 -5.8
ZINC000160126768 -5.8
ZINC000160126876 -5.8
ZINC000160126965 -5.8
ZINC000160128814 -5.8
ZINC000160128912 -5.8
ZINC000160150654 -5.8
ZINC000176987078 -5.8
ZINC000177085861 -5.8
ZINC000177127380 -5.8
ZINC000177135989 -5.8
ZINC000177136003 -5.8
ZINC000177469835 -5.8
ZINC000177469847 -5.8
ZINC000177632153 -5.8
ZINC000177667550 -5.8
ZINC000177896433 -5.8
ZINC000178012628 -5.8
ZINC000184165259 -5.8
ZINC000184764618 -5.8
ZINC000184769366 -5.8
ZINC000009872167 -5.7
ZINC000015301907 -5.7
ZINC000015306646 -5.7
ZINC000015372043 -5.7
ZINC000049092165 -5.7
ZINC000049209005 -5.7
ZINC000049317963 -5.7
ZINC000049499472 -5.7
ZINC000049561862 -5.7
ZINC000049596651 -5.7
ZINC000060079365 -5.7
ZINC000060292815 -5.7
ZINC000060332350 -5.7
ZINC000060349168 -5.7
ZINC000060407354 -5.7
ZINC000077313137 -5.7
ZINC000077313141 -5.7
ZINC000078339563 -5.7
ZINC000082639299 -5.7
ZINC000082641089 -5.7
ZINC000091128358 -5.7
ZINC000091146674 -5.7
ZINC000091146676 -5.7
ZINC000092319768 -5.7
ZINC000092319776 -5.7
ZINC000093312357 -5.7
ZINC000094590082 -5.7
ZINC000094883357 -5.7
ZINC000119867053 -5.7
ZINC000129621630 -5.7
ZINC000129707118 -5.7
ZINC000129737917 -5.7
ZINC000129836850 -5.7
ZINC000129880237 -5.7
ZINC000129948719 -5.7
ZINC000136517550 -5.7
ZINC000136559442 -5.7
ZINC000136694047 -5.7
ZINC000136700137 -5.7
ZINC000137187611 -5.7
ZINC000137236097 -5.7
ZINC000137304896 -5.7
ZINC000146987099 -5.7
ZINC000149359374 -5.7
ZINC000149477612 -5.7
ZINC000177094872 -5.7
ZINC000177136015 -5.7
ZINC000177375688 -5.7
ZINC000177896393 -5.7
ZINC000178071272 -5.7
ZINC000178071287 -5.7
ZINC000184082770 -5.7
ZINC000184622604 -5.7
ZINC000185130380 -5.7
ZINC000185311596 -5.7
ZINC000185328851 -5.7
ZINC000015309573 -5.6
ZINC000049096100 -5.6
ZINC000049123866 -5.6
ZINC000049180737 -5.6
ZINC000049312695 -5.6
ZINC000049346018 -5.6
ZINC000049401370 -5.6
ZINC000049401372 -5.6
ZINC000049476456 -5.6
ZINC000049546653 -5.6
ZINC000060101691 -5.6
ZINC000060289755 -5.6
ZINC000078266414 -5.6
ZINC000078524381 -5.6
ZINC000082992085 -5.6
ZINC000092667296 -5.6
ZINC000092914763 -5.6
ZINC000093303216 -5.6
ZINC000093312012 -5.6
ZINC000093312356 -5.6
ZINC000093312588 -5.6
ZINC000093312589 -5.6
ZINC000093316443 -5.6
ZINC000094259017 -5.6
ZINC000094259021 -5.6
ZINC000094808354 -5.6
ZINC000094817880 -5.6
ZINC000094820102 -5.6
ZINC000094820237 -5.6
ZINC000119146223 -5.6
ZINC000119625828 -5.6
ZINC000119971876 -5.6
ZINC000129280911 -5.6
ZINC000129497568 -5.6
ZINC000129824529 -5.6
ZINC000129838551 -5.6
ZINC000129848300 -5.6
ZINC000136517593 -5.6
ZINC000136561024 -5.6
ZINC000136605877 -5.6
ZINC000136701747 -5.6
ZINC000136712766 -5.6
ZINC000137187579 -5.6
ZINC000137205522 -5.6
ZINC000137322268 -5.6
ZINC000137328463 -5.6
ZINC000140431581 -5.6
ZINC000140711454 -5.6
ZINC000159517269 -5.6
ZINC000159566527 -5.6
ZINC000159944764 -5.6
ZINC000159948310 -5.6
ZINC000160133363 -5.6
ZINC000160160497 -5.6
ZINC000160283378 -5.6
ZINC000176987095 -5.6
ZINC000177419327 -5.6
ZINC000184094563 -5.6
ZINC000184356688 -5.6
ZINC000184415310 -5.6
ZINC000184769383 -5.6
ZINC000185081315 -5.6
ZINC000030002524 -5.5
ZINC000049181221 -5.5
ZINC000049181224 -5.5
ZINC000049245565 -5.5
ZINC000049305266 -5.5
ZINC000049330956 -5.5
ZINC000049335360 -5.5
ZINC000060101693 -5.5
ZINC000077988614 -5.5
ZINC000078336962 -5.5
ZINC000082530666 -5.5
ZINC000082639493 -5.5
ZINC000082640292 -5.5
ZINC000083093364 -5.5
ZINC000083331694 -5.5
ZINC000090926007 -5.5
ZINC000091097702 -5.5
ZINC000091097703 -5.5
ZINC000091128359 -5.5
ZINC000091157611 -5.5
ZINC000093316444 -5.5
ZINC000094258371 -5.5
ZINC000094258387 -5.5
ZINC000094808355 -5.5
ZINC000094819900 -5.5
ZINC000109798392 -5.5
ZINC000119889049 -5.5
ZINC000129280672 -5.5
ZINC000129281123 -5.5
ZINC000129544240 -5.5
ZINC000129838332 -5.5
ZINC000136559413 -5.5
ZINC000136605381 -5.5
ZINC000136719130 -5.5
ZINC000137190858 -5.5
ZINC000148377018 -5.5
ZINC000149359156 -5.5
ZINC000149398643 -5.5
ZINC000159729999 -5.5
ZINC000159944447 -5.5
ZINC000160171479 -5.5
ZINC000160177417 -5.5
ZINC000177136030 -5.5
ZINC000177529275 -5.5
ZINC000183574890 -5.5
ZINC000183895328 -5.5
ZINC000185101420 -5.5
ZINC000185340795 -5.5
ZINC000185340835 -5.5
ZINC000185764913 -5.5
ZINC000028101768 -5.4
ZINC000049255230 -5.4
ZINC000049275901 -5.4
ZINC000049276556 -5.4
ZINC000049277196 -5.4
ZINC000049294806 -5.4
ZINC000049311374 -5.4
ZINC000049317874 -5.4
ZINC000049349473 -5.4
ZINC000049596652 -5.4
ZINC000049597391 -5.4
ZINC000049606730 -5.4
ZINC000060403505 -5.4
ZINC000060404654 -5.4
ZINC000060405495 -5.4
ZINC000082530665 -5.4
ZINC000082631375 -5.4
ZINC000082641076 -5.4
ZINC000092667300 -5.4
ZINC000095081834 -5.4
ZINC000119234338 -5.4
ZINC000119868047 -5.4
ZINC000129739272 -5.4
ZINC000136561057 -5.4
ZINC000136605320 -5.4
ZINC000136662277 -5.4
ZINC000140711289 -5.4
ZINC000149398656 -5.4
ZINC000159203203 -5.4
ZINC000178071246 -5.4
ZINC000178071260 -5.4
ZINC000184769397 -5.4
ZINC000185020075 -5.4
ZINC000185020092 -5.4
ZINC000185340815 -5.4
ZINC000048967111 -5.3
ZINC000049328581 -5.3
ZINC000049333468 -5.3
ZINC000049597390 -5.3
ZINC000049597392 -5.3
ZINC000060344505 -5.3
ZINC000060345319 -5.3
ZINC000060382153 -5.3
ZINC000078235466 -5.3
ZINC000082639718 -5.3
ZINC000083219600 -5.3
ZINC000083219601 -5.3
ZINC000083342220 -5.3
ZINC000094259013 -5.3
ZINC000094259018 -5.3
ZINC000094958478 -5.3
ZINC000119868208 -5.3
ZINC000129281341 -5.3
ZINC000129535398 -5.3
ZINC000129541990 -5.3
ZINC000129544053 -5.3
ZINC000129844154 -5.3
ZINC000129865009 -5.3
ZINC000138425028 -5.3
ZINC000140431757 -5.3
ZINC000158787907 -5.3
ZINC000159948591 -5.3
ZINC000160014722 -5.3
ZINC000176892665 -5.3
ZINC000177762670 -5.3
ZINC000178180648 -5.3
ZINC000185372940 -5.3
ZINC000185748726 -5.3
ZINC000028020959 -5.2
ZINC000049045266 -5.2
ZINC000049180735 -5.2
ZINC000049266724 -5.2
ZINC000049278861 -5.2
ZINC000049306049 -5.2
ZINC000049474169 -5.2
ZINC000049561863 -5.2
ZINC000093326390 -5.2
ZINC000128355857 -5.2
ZINC000129844329 -5.2
ZINC000137198790 -5.2
ZINC000137232087 -5.2
ZINC000142117437 -5.2
ZINC000147590088 -5.2
ZINC000159694664 -5.2
ZINC000159762385 -5.2
ZINC000176914231 -5.2
ZINC000178054508 -5.2
ZINC000184532824 -5.2
ZINC000185906597 -5.2
ZINC000049262876 -5.1
ZINC000049280828 -5.1
ZINC000070268117 -5.1
ZINC000082638235 -5.1
ZINC000082639495 -5.1
ZINC000083219532 -5.1
ZINC000094258366 -5.1
ZINC000129541153 -5.1
ZINC000136662321 -5.1
ZINC000137198742 -5.1
ZINC000137239665 -5.1
ZINC000137294323 -5.1
ZINC000142117669 -5.1
ZINC000158788039 -5.1
ZINC000176892650 -5.1
ZINC000177371094 -5.1
ZINC000184532801 -5.1
ZINC000185340856 -5.1
ZINC000029763418 -5.0
ZINC000082632064 -5.0
ZINC000082638236 -5.0
ZINC000082639722 -5.0
ZINC000083219530 -5.0
ZINC000109798504 -5.0
ZINC000129759365 -5.0
ZINC000140010363 -5.0
ZINC000148462392 -5.0
ZINC000148462571 -5.0
ZINC000176914212 -5.0
ZINC000029763411 -4.9
ZINC000029763414 -4.9
ZINC000029763985 -4.9
ZINC000070268187 -4.9
[truncated: 22 more rows]

## Sheet: 682 compuestos
Grupo	codigo zinc	Smile	Mwt	logP	Net charge	H- bond donors	H- bond acceptors	tP SAA2	Rotable bonds	Apolar desolvation kcal/mol	Apolar desolvation	Formula
1	ZINC000009715872	O=C(Nc1ccc(S(=O)(=O)N2CCCCC2)cc1)C1=NN(c2ccccc2)C(=O)CC1	440.525	2.983	0	1	5	99	5	7.17	-14.68
1	ZINC000009872061	CCOc1ccccc1CN1C(=O)[C@@]2(SC(NC(C)=O)=NN2C(C)=O)c2cc(C)ccc21	452.536	3.096	0	1	6	91	4	10.91	-21.19	C23H24N4O4S
1	ZINC000014802844	C=C1c2ccccc2C(=O)N1CC(=O)OCC(=O)N1N=C(c2ccccc2)C[C@H]1c1ccc(OC)cc1	495.535	4.043	0	0	6	88	7	14.79	-22.83	C29H25N3O5
1	ZINC000014802847	C=C1c2ccccc2C(=O)N1CC(=O)OCC(=O)N1N=C(c2ccccc2)C[C@@H]1c1ccc(OC)cc1	495.535	4.043	0	0	6	88	7	14.81	-23.66	C29H25N3O5
1	ZINC000059854311	CC(=O)N1CCCN(C(=O)C2=NN(c3ccccc3)C(=O)[C@@H](C)N2)CC1	357.414	0.406	0	1	5	85	2	7.12	-11.9	C18H23N5O3
1	ZINC000092570658	CCn1c(NC(=O)C2=NN(C)C(=O)CC2)nc2cc(Cl)ccc21	333.779	2.256	0	1	5	79	3	8.28	-15.26	C15H16ClN5O2
1	ZINC000119624607	Cc1ccc(C)c(N2N=C(C(=O)NCc3cnn(C)c3C)CCC2=O)c1	353.426	2.145	0	1	5	79	4	7.06	-13.43	C19H23N5O2
1	ZINC000119960563	CN(Cc1ccccc1O)C(=O)C1=NN(c2ccccc2)C(=O)CC1	337.379	2.534	0	1	4	73	4	8.39	-10.86	C19H19N3O3
1	ZINC000128353075	CN(C[C@@H]1CCC[C@@H]1O)C(=O)C1=NN(c2ccccc2)C(=O)CC1	329.4	1.789	0	1	4	73	4	6.02	-10.17	C18H23N3O3
1	ZINC000137322321	C[C@H]1CN(C(=O)C2=NN(CCO)C(=O)CC2)[C@@H]1c1ccccc1	315.373	1.177	0	1	4	73	4	4.72	-10.31	C17H21N3O3
2	ZINC000015298460	CN(CC(=O)N1CCC(c2ccccc2)=N1)Cc1cccc(Cl)c1	341.842	3.408	0	0	3	35	5	8.8	-9.88	C19H20ClN3O
2	ZINC000119504014	CN(C[C@H]1CCCCO1)C(=O)C1=NN(Cc2ccccc2)C(=O)CC1	343.427	2.192	0	0	4	62	5	8.32	-8.41	C19H25N3O3
2	ZINC000129488330	CC(C)CN1N=C(C(=O)N[C@@H](C)C(=O)NCc2ccccc2)CCC1=O	358.442	1.442	0	2	4	90	7	5.63	-10.22	C19H26N4O3
2	ZINC000129488560	CC(C)CN1N=C(C(=O)N[C@H](C)C(=O)NCc2ccccc2)CCC1=O	358.442	1.442	0	2	4	90	7	5.63	-10.21	C19H26N4O3
2	ZINC000129858456	CC(C)CN1N=C(C(=O)NCc2ccnc(OC(C)C)c2)CCC1=O	346.431	2.119	0	1	5	83	7	4.87	-9.74	C18H26N4O3
2	ZINC000139230436	CC(C)CN1N=C(C(=O)Nc2cc(-c3cccnc3)n[nH]2)CCC1=O	340.387	2.045	0	2	5	103	5	5.34	-11.56	C17H20N6O2
2	ZINC000186158952	CNC(=O)C1CN(C(=O)C2=NN(c3cc(C)ccc3C)C(=O)CC2)C1	342.399	0.991	0	1	4	82	3	5.56	-14.78	C18H22N4O3
3	ZINC000009865834	O=C(CN1CCN(c2ccccn2)CC1)N1N=C(c2ccc(Cl)cc2)C[C@H]1c1ccco1	449.942	3.828	0	0	6	65	5	10.09	-13.86	C24H24ClN5O2
3	ZINC000009865840	O=C(CN1CCN(c2ccccn2)CC1)N1N=C(c2ccc(Cl)cc2)C[C@@H]1c1ccco1	449.942	3.828	0	0	6	65	5	10.11	-14.09	C24H24ClN5O2
3	ZINC000015259020	O=C(c1ccco1)N1CCN(CC(=O)N2CCC(c3ccccc3)=N2)CC1	366.421	1.674	0	0	5	69	4	6.14	-14.86	C20H22N4O3
3	ZINC000015304453	O=C(C1CC1)N1CCN(CC(=O)N2CCC(c3ccccc3)=N2)CC1	340.427	1.177	0	0	4	56	4	6.65	-14.17	C19H24N4O2
3	ZINC000015304898	CN(CC(=O)N1CCC(c2ccccc2)=N1)Cc1ccc2c(c1)OCCO2	365.433	2.526	0	0	5	54	5	7.45	-13.04	C21H23N3O3
3	ZINC000060139162	O=C(Nc1cccc(F)c1F)C1=NN(c2ccccc2)C(=O)CC1	329.306	3.086	0	1	3	61	3	7.33	-10.76	C17H13F2N3O2
3	ZINC000060164879	CC[C@@H](C)NC(=O)[C@@H](C)NC(=O)C1=NN(c2ccccc2)C(=O)CC1	344.415	1.589	0	2	4	90	6	5.38	-12.88	C18H24N4O3
3	ZINC000060213497	O=C(CNC(=O)C1=NN(c2ccccc2)C(=O)CC1)NC1CCCCC1	356.426	1.734	0	2	4	90	5	5.46	-13.29	C19H24N4O3
3	ZINC000077178795	O=C(NCC(=O)N1CCCCC1)C1=NN(c2ccccc2)C(=O)CC1	342.399	1.298	0	1	4	82	4	5.86	-12.98	C18H22N4O3
3	ZINC000077699862	O=C(NCc1ccc(Cl)nc1)C1=NN(c2ccccc2)C(=O)CC1	342.786	2.534	0	1	4	74	4	5.91	-12.34	C17H15ClN4O2
3	ZINC000083057253	O=C(Nc1cnc2ccccc2n1)C1=NN(c2ccccc2)C(=O)CC1	345.362	2.751	0	1	5	87	3	7.06	-15.33	C19H15N5O2
3	ZINC000091155070	CCc1nn(C)cc1NC(=O)C1=NN(Cc2ccccc2)C(=O)CC1	339.399	2.1	0	1	5	79	5	6.69	-11.02	C18H21N5O2
3	ZINC000119623111	O=C(Cn1cnc([N+](=O)[O-])n1)N1CCC(c2ccccc2)=N1	300.278	0.823	0	0	7	106	4	10.36	-20.39	C13H12N6O3
3	ZINC000129659556	O=C(N[C@@H](CO)Cc1ccccc1)C1=NN(c2ccccc2)C(=O)CC1	351.406	1.889	0	2	4	82	6	5.81	-11.01	C20H21N3O3
3	ZINC000138105491	CN(C(=O)C1=NN(c2ccccc2)C(=O)CC1)C1CCCC1	299.374	2.57	0	0	3	52	3	8.39	-8.73	C17H21N3O2
3	ZINC000154765380	O=C(Nc1ccn(CC(F)(F)F)n1)C1=NN(c2ccccc2)C(=O)CC1	365.315	2.567	0	1	5	79	4	7.25	-15.77	C16H14F3N5O2
3	ZINC000158562385	C[C@@H]1OCC[C@@H]1NC(=O)C1=NN(c2ccccc2)C(=O)CC1	301.346	1.463	0	1	4	71	3	4.93	-9.31	C16H19N3O3
3	ZINC000160056191	O=C(N[C@H]1CCOC2(CCCC2)C1)C1=NN(c2ccccc2)C(=O)CC1	355.438	2.777	0	1	4	71	3	7	-9.35	C20H25N3O3
3	ZINC000160163972	O=C(NCCc1cccc(O)c1)C1=NN(c2ccccc2)C(=O)CC1	337.379	2.234	0	2	4	82	5	5.19	-12.33	C19H19N3O3
3	ZINC000184149512	O=C(NCc1ccc2[nH]c(=O)[nH]c2c1)C1=NN(c2ccccc2)C(=O)CC1	363.377	1.655	0	3	4	110	4	4,09	-16.18	C19H17N5O3
4	ZINC000009711837	O=C(CSc1nnc(-c2ccncc2)n1C1CC1)N1N=C(c2cccs2)C[C@H]1c1cccs1	492.655	5.268	0	0	9	76	7	12.63	-15.88	C23H20N6OS3
4	ZINC000009711838	O=C(CSc1nnc(-c2ccncc2)n1C1CC1)N1N=C(c2cccs2)C[C@@H]1c1cccs1	492.655	492.655	0	0	9	76	7	12.65	-15.93	C23H20N6OS3
4	ZINC000009714054	O=C(CSc1nnc2sc3ccccc3n12)N1N=C(c2cc3ccccc3o2)C[C@H]1c1ccco1	499.577	5.753	0	0	0	0	0	0	0	C25H17N5O3S2
4	ZINC000009716132	O=C(Nc1cccc(S(=O)(=O)N2CCCCC2)c1)C1=NN(c2ccccc2)C(=O)CC1	440.525	2.983	0	1	5	99	5	7.17	-14.69	C22H24N4O4S
4	ZINC000009863209	O=C(CSc1nnnn1C[C@@H]1CCCO1)N1N=C(c2ccc(Cl)cc2)C[C@H]1c1ccco1	472.958	3.569	0	0	9	98	7	9.32	-16.05	C21H21ClN6O3S
4	ZINC000009863219	O=C(CSc1nnnn1C[C@@H]1CCCO1)N1N=C(c2ccc(Cl)cc2)C[C@@H]1c1ccco1	472.958	3.569	0	0	9	98	7	9.34	-16.19	C21H21ClN6O3S
4	ZINC000009863230	O=C(CSc1nnnn1C[C@H]1CCCO1)N1N=C(c2ccc(Cl)cc2)C[C@H]1c1ccco1	472.958	3.569	0	0	9	98	7	9.26	-17.12	C21H21ClN6O3S
4	ZINC000009863237	O=C(CSc1nnnn1C[C@H]1CCCO1)N1N=C(c2ccc(Cl)cc2)C[C@@H]1c1ccco1	472.958	3.569	0	0	9	98	7	9.28	-17.14	C21H21ClN6O3S
4	ZINC000009870163	O=C1CCC(c2ccc(Oc3ccccc3)cc2)=NN1	266.3	3.093	0	1	3	50	3	6.55	-10.46	C16H14N2O2
4	ZINC000009873693	O=C(CCC(=O)N1CCC(c2ccccc2)=N1)N1CCN(S(=O)(=O)c2ccc3c(c2)CCC3)CC1	494.617	2.425	0	0	5	90	6	10.15	-17.65	C26H30N4O4S
4	ZINC000015411464	O=C(CCC(=O)N1CCC(c2ccccc2)=N1)Nc1ccc(Cl)c(Cl)c1	390.27	4.349	0	1	3	61	5	9.28	-11.38	C19H17Cl2N3O2
4	ZINC000015433568	O=C1CCC(C(=O)N2CCN(c3ccccc3F)CC2)=NN1	304.325	0.74	0	1	4	75	2	5.08	-9.11	C15H17FN4O2
4	ZINC000015434860	O=C1CCC(C(=O)Nc2ccc(-c3ccccc3)cc2)=NN1	293.326	2.558	0	2	3	70	3	5.51	-9.64	C17H15N3O2
4	ZINC000028091473	O=C(CCC(=O)N1CCC(c2ccccc2)=N1)N1CCC2(CC1)OCCO2	371.437	1.769	0	0	5	71	4	7.44	-12.97	C20H25N3O4
4	ZINC000030282015	O=C(NC1CCN(CC(=O)N2CCC(c3ccccc3)=N2)CC1)C1CC1	354.454	1.614	0	1	4	75	5	6.57	-14.62	C20H26N4O2
4	ZINC000049233625	O=C(Nc1ccc(Cl)c(F)c1)C1=NN([C@@H]2CCS(=O)(=O)C2)C(=O)CC1	387.82	1.583	0	1	5	95	3	3,22	-18.75	C15H15ClFN3O4S
4	ZINC000049233627	O=C(Nc1ccc(Cl)c(F)c1)C1=NN([C@H]2CCS(=O)(=O)C2)C(=O)CC1	387.82	1.583	0	1	5	95	3	3,24	-18.4	C15H15ClFN3O4S
4	ZINC000060293653	C[C@H]1NC(C(=O)N2CCC(n3cncn3)CC2)=NN(c2ccccc2)C1=O	367.413	0.78	0	1	7	95	3	7.96	-15.95	C18H21N7O2
4	ZINC000060341898	CCCCn1nccc1NC(=O)C1=NN(c2ccccc2)C(=O)[C@H](C)N1	354.414	1.96	0	2	6	91	6	7.33	-10.91	C18H22N6O2
4	ZINC000060348177	C[C@H]1NC(C(=O)N2CCC(C3OCCO3)CC2)=NN(c2ccccc2)C1=O	372.425	0.936	0	1	6	83	3	5.58	-12.01	C19H24N4O4
4	ZINC000060355556	C[C@H]1NC(C(=O)NCc2ccc(F)c(Cl)c2)=NN(c2ccccc2)C1=O	374.803	2.434	0	2	4	73	4	6.94	-11.16	C18H16ClFN4O2
4	ZINC000060368782	C[C@H]1NC(C(=O)Nc2ccc(F)cn2)=NN(c2ccccc2)C1=O	327.319	1.498	0	2	5	86	3	6.02	-12.54	C16H14FN5O2
4	ZINC000077503885	O=C1CCC(CCC(=O)N2CCC[C@@H](c3ncc[nH]3)C2)=NN1	303.366	1.162	0	2	4	90	4	4.19	-16.76	C15H21N5O2
4	ZINC000077503886	O=C1CCC(CCC(=O)N2CCC[C@@H](c3ncc[nH]3)C2)=NN1	303.366	1.162	0	2	4	90	4	4.19	-16.76	C15H21N5O2
4	ZINC000077721274	O=C(NCC(=O)N1CCCCC1)C1=NN(Cc2ccccc2)C(=O)CC1	356.426	1.294	0	1	4	82	5	6.33	-10.81	C19H24N4O3
4	ZINC000078155978	CC1(C)[C@@H](NC(=O)C2=NN(c3ccccc3)C(=O)CC2)[C@H]2CCO[C@@H]21	341.411	2.099	0	1	4	71	3	6.59	-9.94	C19H23N3O3
4	ZINC000078156534	CC1(C)[C@@H](NC(=O)C2=NN(Cc3ccc(F)cc3)C(=O)CC2)[C@H]2CCO[C@@H]21	373.428	2.234	0	1	4	71	4	7.07	-9.48	C20H24FN3O3
4	ZINC000078157356	CC1(C)[C@@H](NC(=O)C2=NN(Cc3ccccc3)C(=O)CC2)[C@H]2CCO[C@@H]21	355.438	2.095	0	1	4	71	4	7	-8.83	C20H25N3O3
4	ZINC000078494994	O=C(Nc1ccc(Cl)nc1)C1=NN(Cc2ccccc2)C(=O)CC1	342.786	2.852	0	1	4	74	4	6.28	-10.01	C17H15ClN4O2
4	ZINC000078534729	O=C(NNC(=O)C1CC1)C1=NN(Cc2ccccc2)C(=O)CC1	314.345	0.722	-	-	-	-	-	-	-	C16H18N4O3
4	ZINC000082982874	O=C(C1=NN(c2ccccc2)C(=O)CC1)N1CCC(c2nc[nH]n2)CC1	352.398	1.694	0	1	5	94	3	8.52	-17.14	C18H20N6O2
4	ZINC000083009318	O=C(C1=NN(Cc2ccccc2)C(=O)CC1)N1CCC(c2nc[nH]n2)CC1	366.425	1.689	0	1	5	94	4	8.76	-17.92	C19H22N6O2
4	ZINC000083012172	C[C@H]1NC(C(=O)N2CCC(c3nc[nH]n3)CC2)=NN(c2ccccc2)C1=O	367.413	0.849	0	2	6	106	3	6.97	-19.25	C18H21N7O2
4	ZINC000083057669	O=C(Nc1cnc2ccccc2n1)C1=NN(Cc2ccccc2)C(=O)CC1	359.389	2.747	0	1	5	87	4	7.49	-14.94	C20H17N5O2
4	ZINC000083306207	O=C1NN=C(c2ccccc2)/C1=C\c1ccc(-c2ccc(Cl)cc2)o1	348.789	4.518	0	1	3	54	3	10.47	-15.47	C20H13ClN2O2
4	ZINC000091083199	O=C(CN1CCCN(CC(F)F)CC1)N1CCC(c2ccccc2)=N1	350.413	1.896	0	0	4	39	5	6.15	-11.82	C18H24F2N4O
4	ZINC000091157612	CCc1nn(C)cc1NC(=O)C1=NN(c2cccc(C)c2)C(=O)CC1	339.399	2.412	0	1	5	79	4	6.92	-11.6	C18H21N5O2
4	ZINC000091679149	O=C(CCC(=O)N1CCC(c2ccccc2)=N1)Nc1ccc2c(c1)COC2	363.417	3.072	0	1	4	71	5	7.6	-14.38	C21H21N3O3
4	ZINC000092497205	O=C1CCC(c2ccc(NC(=O)c3ncccc3C(F)(F)F)cc2)=NN1	362.311	2.967	0	2	4	83	3	5.03	-19.19	C17H13F3N4O2
4	ZINC000092532341	C[C@H]1NC(C(=O)NCc2ncn(C)n2)=NN(c2ccccc2)C1=O	327.348	-0.23	0	2	7	104	4	4.67	-14.68	C15H17N7O2
4	ZINC000092614695	O=C(C1=NN(CCO)C(=O)CC1)N1CC=C(c2ccccc2Cl)CC1	361.829	1.926	0	1	4	73	4	5.67	-10.02	C18H20ClN3O3
4	ZINC000092615256	C[C@H]1NC(C(=O)Nc2ccc3c(c2)COC3)=NN(c2ccccc2)C1=O	350.378	1.994	0	2	5	83	3	5.56	-10.43	C19H18N4O3
4	ZINC000094104433	O=C1CCC(C(=O)NC[C@@H]2CCCN(c3ncccn3)C2)=NN1	316.365	0.075	0	2	6	99	4	2,29	-12.67	C15H20N6O2
4	ZINC000094993080	O=C(Nc1nnc(C2CCC2)s1)C1=NN([C@@H]2CCS(=O)(=O)C2)C(=O)CC1	397.482	0.91	0	1	8	121	4	3	-20.98	C15H19N5O4S2
4	ZINC000094993081	O=C(Nc1nnc(C2CCC2)s1)C1=NN([C@H]2CCS(=O)(=O)C2)C(=O)CC1	397.482	0.91	0	1	8	121	4	3.03	-20.57	C15H19N5O4S2
4	ZINC000109605427	O=C(CCc1nc(-c2cccc(F)c2)no1)N1CCC(c2ccccc2)=N1	364.38	3.445	0	0	5	71	5	8.74	-11.54	C20H17FN4O2
4	ZINC000109606054	O=C1CCC(c2nc(-c3cccc(F)c3)no2)=NN1Cc1ccccc1	350.353	3.402	0	0	5	71	4	7.94	-10.5	C19H15FN4O2
4	ZINC000109607305	C[C@H]1NC(c2nc(-c3cccc(F)c3)no2)=NN(c2ccccc2)C1=O	351.341	2.562	0	1	6	83	3	6.59	-11.29	C18H14FN5O2
4	ZINC000109794712	O=C(CN1CCC(n2ccnc2)CC1)N1CCC(c2ccccc2)=N1	337.427	2.157	0	0	5	53	4	8.79	-12.54	C19H23N5O
4	ZINC000109889807	O=C(CCC(=O)N1CCC(c2ccccc2)=N1)Nc1ccncc1O	338.367	2.143	0	2	5	94	5	3.78	-13.22	C18H18N4O3
4	ZINC000119107666	Cc1ccc(N2N=C(C(=O)NCc3cnn(C)c3C)NCC2=O)cc1	340.387	0.603	0	2	6	91	4	4.63	-12.84	C17H20N6O2
4	ZINC000119117964	O=C(NCc1nccn1CCc1ccccc1)C1=NN(CCO)C(=O)CC1	369.425	0.713	0	2	6	99	8	4.38	-12.61	C19H23N5O3
4	ZINC000119151242	O=C(N[C@@H]1CCN(c2c(F)cccc2F)C1)C1=NN(CCO)C(=O)CC1	366.368	0.63	0	2	5	85	5	3.07	-10.73	C17H20F2N4O3
4	ZINC000119159580	O=C(N[C@@H](c1ccccc1)c1cccc(F)c1)C1=NN(CCO)C(=O)CC1	369.396	2.002	0	2	4	82	6	5.5	-11.05	C20H20FN3O3
4	ZINC000119159682	O=C(N[C@H](c1ccccc1)c1cccc(F)c1)C1=NN(CCO)C(=O)CC1	369.396	2.002	0	2	4	82	6	5.51	-10.86	C20H20FN3O3
4	ZINC000119234365	O=C(CCc1nc([C@@H]2CCOC2)no1)N1CCC(c2ccccc2)=N1	340.383	2.143	0	0	6	80	5	5,35	-11.58	C18H20N4O3
4	ZINC000119234475	O=C(CCc1nc([C@H]2CCOC2)no1)N1CCC(c2ccccc2)=N1	340.383	2.143	0	0	6	80	5	5.47	-10.79	C18H20N4O3
4	ZINC000119339672	O=C(OCc1cccnc1)C1=NN(Cc2ccccc2)C(=O)CC1	323.352	2.303	0	0	5	71	5	8.37	-10.05	C18H17N3O3
4	ZINC000119407507	O=C1CCC(c2ccc(NC(=O)c3cccc(Cl)c3F)cc2)=NN1	345.761	3.346	0	2	3	70	3	6.29	-23.16	C17H13ClFN3O2
4	ZINC000119409367	O=C1CCC(c2ccc(NC(=O)c3ccn(C4CCCC4)n3)cc2)=NN1	351.41	2.865	0	2	5	88	4	6.06	-16.21	C19H21N5O2
4	ZINC000119433320	O=C(CS(=O)(=O)c1ncccc1Cl)N1CCC(c2ccccc2)=N1	363.826	2.145	0	0	5	79	4	5.02	-20.81	C16H14ClN3O3S
4	ZINC000119722333	O=C1CCC(c2nc([C@@H]3CCOC3)no2)=NN1Cc1ccccc1	326.356	2.1	0	0	6	80	4	4,52	-10.51	C17H18N4O3
4	ZINC000119722512	O=C1CCC(c2nc([C@H]3CCOC3)no2)=NN1Cc1ccccc1	326.356	2.1	0	0	6	80	4	4.63	-10.02	C17H18N4O3
4	ZINC000119992729	CCC(c2nc([C@@H]3CCOC3)no2)=NN1Cc1ccc(F)cc1	344.346	2.239	0	0	6	80	4	4.59	-10.52	C17H17FN4O3
4	ZINC000119992893	O=C1CCC(c2nc([C@H]3CCOC3)no2)=NN1Cc1ccc(F)cc1	344.346	2.239	0	0	6	80	4	4.7	-10.03	C17H17FN4O3
4	ZINC000129553257	CN1N=C(C(=O)Nc2cccc(-n3ccnn3)c2)CCC1=O	340.387	1.84	0	1	6	92	5	6.11	-18.99	C17H20N6O2
4	ZINC000129597532	CC(C)CN1N=C(C(=O)NCc2ccn(C3CCCC3)n2)CCC1=O	345.447	2.249	0	1	5	79	6	6.55	-9.56	C18H27N5O2
4	ZINC000129643727	Cc1noc(C)c1C[C@H](C)NC(=O)C1=NN(c2ccccc2)C(=O)CC1	354.41	2.522	0	1	5	87	5	7.82	-14.45	C19H22N4O3
4	ZINC000129684040	C[C@H]1NC(c2nc(-c3cc4ccccc4o3)no2)=NN(c2ccccc2)C1=O	373.372	3.169	0	1	7	96	3	6.92	-14.51	C20H15N5O3
4	ZINC000136550566	O=C1CCC(C(=O)N2CCC[C@@H]2CCc2ccccc2)=NN1CCO	343.427	1.581	0	1	4	73	6	6.14	-10.64	C19H25N3O3
4	ZINC000136614498	O=C(Nc1ccc2c3c(cccc13)CC2)C1=NN(CCO)C(=O)CC1	337.379	1.848	0	2	4	82	4	4.79	-11.1	C19H19N3O3
4	ZINC000136615633	O=C(Nc1nc2c(s1)CCCCCC2)C1=NN(CCO)C(=O)CC1	350.444	1.711	0	2	6	94	4	3.28	-11.94	C16H22N4O3S
4	ZINC000136656936	O=C(Nc1ccc(-c2cc[nH]n2)cc1)C1=NN(CCO)C(=O)CC1	327.344	0.986	0	3	5	110	5	1.31	-14.8	C16H17N5O3
4	ZINC000136697129	O=C(Nc1ccc(F)c(C(F)(F)F)c1)C1=NN(CCO)C(=O)CC1	347.268	1.754	0	2	4	82	4	2,34	-9.55	C14H13F4N3O3
4	ZINC000136779412	O=C(Nc1ccnn1CCc1ccccc1)C1=NN(CCO)C(=O)CC1	355.398	1.035	0	2	6	99	7	4.59	-11.2	C18H21N5O3
4	ZINC000136814972	O=C(NCc1cc(-c2ccccc2)on1)C1=NN(CCO)C(=O)CC1	342.355	0.928	0	2	6	108	6	2,46	-11.71	C17H18N4O4
4	ZINC000136816725	O=C(NCCc1coc(-c2ccc(F)cc2)n1)C1=NN(CCO)C(=O)CC1	374.372	1.11	0	2	6	108	7	0.64	-14.17	C18H19FN4O4
4	ZINC000137209737	O=C(Nc1cccc(N2CCCCCC2)c1)C1=NN(CCO)C(=O)CC1	358.442	1.976	0	2	5	85	5	4.6	-9.45	C19H26N4O3
4	ZINC000137245555	O=C(N[C@@H]1C[C@@H]1C1CCCCC1)C1=NN(CCO)C(=O)CC1	307.394	1.042	0	0	0	0	0	0	0	C16H25N3O3
4	ZINC000137290891	O=C(NCCc1c[nH]c2ccc(Cl)cc12)C1=NN(CCO)C(=O)CC1	362.817	1.451	0	3	4	97	6	2.71	-13.21	C17H19ClN4O3
4	ZINC000137295012	O=C(NCCc1ccn(-c2ccc(F)cc2)n1)C1=NN(CCO)C(=O)CC1	373.388	0.641	0	2	6	99	7	3,32	-15	C18H20FN5O3
4	ZINC000139540219	CC(C)CN1N=C(C(=O)NCc2csc(=O)[nH]2)CCC1=O	310.379	0.687	0	2	5	94	5	2.02	-12.8	C13H18N4O3S
4	ZINC000139687466	CC(C)CN1N=C(C(=O)Nc2nncn2-c2ccccc2)CCC1=O	340.387	1.84	0	1	6	92	5	10.88	-15.33	C17H20N6O2
4	ZINC000140142411	CC(C)CN1N=C(C(=O)Nc2nncn2-c2ccccc2)CCC1=O	340.387	1.84	0	1	6	92	5	10.88	-15.33	C17H20N6O2
4	ZINC000149990059	O=C1CCC(c2ccc(NC(=O)c3ccccc3O)cc2)=NN1	309.325	2.259	0	3	4	90	3	4.14	-19.02	C17H15N3O3
4	ZINC000154816850	C[C@H]1NC(C(=O)N2CC[C@]3(CCOC3)C2)=NN(c2ccccc2)C1=O	342.399	0.964	0	1	5	74	2	5.6	-9.93	C18H22N4O3
4	ZINC000158561949	C[C@H]1OCC[C@H]1NC(=O)C1=NN(c2ccccc2)C(=O)CC1	301.346	1.463	0	1	4	71	3	4.91	-9.51	C16H19N3O3
4	ZINC000159593465	C[C@H]1NC(C(=O)NC[C@H](O)c2ccsc2)=NN(c2ccccc2)C1=O	358.423	1.236	0	3	6	94	5	2.98	-10.9	C17H18N4O3S
4	ZINC000159593716	C[C@H]1NC(C(=O)NC[C@@H](O)c2ccsc2)=NN(c2ccccc2)C1=O	358.423	1.236	0	3	6	94	5	2.91	-10.89	C17H18N4O3S
4	ZINC000159594990	O=C(NC[C@@H](O)c1ccsc1)C1=NN(Cc2ccccc2)C(=O)CC1	357.435	2.076	0	2	5	82	6	4.24	-9.89	C18H19N3O3S
4	ZINC000159628376	C[C@H]1NC(C(=O)NC[C@H](O)C(C)(C)C)=NN(c2ccccc2)C1=O	332.404	0.848	0	3	5	94	4	2.79	-9.36	C17H24N4O3
4	ZINC000159628625	C[C@H]1NC(C(=O)NC[C@@H](O)C(C)(C)C)=NN(c2ccccc2)C1=O	332.404	0.848	0	3	5	94	4	2,75	-9.32	C17H24N4O3
4	ZINC000159824149	C[C@H]1NC(C(=O)N[C@H]2c3ccccc3C[C@@H]2O)=NN(c2ccccc2)C1=O	364.405	1.099	0	3	5	94	3	4.2	-12.52	C20H20N4O3
4	ZINC000160030428	O=C(COc1ccc2[nH]ccc2c1)N1CCC(c2ccccc2)=N1	319.364	3.183	0	1	3	57	4	9.19	-15.52	C19H17N3O2
4	ZINC000160056078	O=C(N[C@@H]1CCOC2(CCCC2)C1)C1=NN(c2ccccc2)C(=O)CC1	355.438	2.777	0	1	4	71	3	6.95	-9.45	C20H25N3O3
4	ZINC000160077336	O=C(CS(=O)(=O)C1CCOCC1)N1CCC(c2ccccc2)=N1	336.413	1.217	0	0	5	76	4	4.29	-22.12	C16H20N2O4S
4	ZINC000163298777	O=C(C1=NN(Cc2ccccc2)C(=O)CC1)N1CC[C@@H]2OCCC[C@H]2C1	355.438	2.192	0	0	4	62	3	8.11	-9.43	C20H25N3O3
4	ZINC000163327143	O=C(C1=NN(c2ccccc2)C(=O)CC1)N1CC[C@H]2OCCC[C@@H]2C1	341.411	2.197	0	0	4	62	2	7.66	-9.74	C19H23N3O3
4	ZINC000163327243	O=C(C1=NN(c2ccccc2)C(=O)CC1)N1CC[C@@H]2OCCC[C@@H]2C1	341.411	2.197	0	0	4	62	2	7.66	-9.32	C19H23N3O3
4	ZINC000177012720	O=C(CCC(=O)N1CCC(c2ccccc2)=N1)Nc1cnc2ccccc2n1	373.416	2.985	0	1	5	87	5	8.18	-19.5	C21H19N5O2
4	ZINC000177013496	C[C@H]1NC(c2nc(-c3cnccn3)no2)=NN(c2ccccc2)C1=O	335.327	1.213	0	1	8	109	3	2,77	-14.78	C16H13N7O2
4	ZINC000177227436	O=C(C1=NN(c2ccccc2)C(=O)CC1)N1CCOc2ncccc21	336.351	1.99	0	0	5	75	2	4.61	-16.18	C18H16N4O3
4	ZINC000178065923	C[C@H]1NC(C(=O)NCc2ccn3ccnc3c2)=NN(c2ccccc2)C1=O	362.393	1.289	0	2	6	91	4	6.95	-15.55	C19H18N6O2
4	ZINC000178086124	O=C(C1=NN(c2ccccc2)C(=O)CC1)N1CCN(C[C@@H]2CCOC2)CC1	370.453	1,35	1	1	4	66	4	8.16	-49	C20H26N4O3
4	ZINC000178086139	O=C(C1=NN(c2ccccc2)C(=O)CC1)N1CCN(C[C@H]2CCOC2)CC1	370.453	1,35	1	1	4	66	4	8.21	-49.57	C20H26N4O3
4	ZINC000178135690	O=C(N[C@@H]1CC(=O)N(C2CC2)C1)C1=NN(Cc2ccccc2)C(=O)CC1	354.41	1.044	0	1	4	82	5	6.44	-15.18	C19H22N4O3
4	ZINC000178135702	O=C(N[C@H]1CC(=O)N(C2CC2)C1)C1=NN(Cc2ccccc2)C(=O)CC1	354.41	1.044	0	1	4	82	5	6.45	-14.55	C19H22N4O3
4	ZINC000183897128	O=C(NCC(F)(F)CO)C1=NN(Cc2ccc(F)cc2)C(=O)CC1	343.305	1.048	0	2	4	82	6	2.5	-10.75	C15H16F3N3O3
4	ZINC000183923982	C[C@H]1NC(C(=O)Nc2cccc(N(C)C)n2)=NN(c2ccccc2)C1=O	352.398	1.424	0	2	6	89	4	7.58	-13.22	C18H20N6O2
4	ZINC000185419457	O=C(CCC(=O)N1CCC(c2ccccc2)=N1)N1CCCC2(CC2)C1	339.439	2.806	0	0	3	52	4	9.86	-11.78	C20H25N3O2
5	ZINC000009871946	COc1ccccc1OCCN1C(=O)[C@@]2(SC(NC(C)=O)=NN2C(C)=O)c2cc(Cl)ccc21	488.953	2.929	0	1	7	100	5	8.79	-25.57	C22H21ClN4O5S
5	ZINC000049059500	Cc1ccc(CNC(=O)C2=NN([C@H]3CCS(=O)(=O)C3)C(=O)CC2)s1	369.468	0.838	0	1	6	95	4	2,67	-15.29	C15H19N3O4S2
5	ZINC000049544410	COc1cccc(N/C=C2/C(=O)N(c3ccc4nnc(C)n4n3)N=C2C)c1	363.381	2.16	0	1	8	97	4	8.42	-25.99	C18H17N7O2
5	ZINC000060101642	CC(=O)N1N=C(c2ccccc2O)C[C@H]1c1ccc2nccnc2c1	332.363	3.033	0	1	5	78	2	5.22	-15.07	C19H16N4O2
5	ZINC000060101684	CC(=O)N1N=C(c2ccc3c(c2)OCO3)C[C@@H]1c1ccc(F)cc1	326.327	3.252	0	0	4	51	2	8.08	-12.73	C18H15FN2O3
5	ZINC000060363912	CN1N=C(C(=O)Nc2cc(-c3c(F)cccc3F)[nH]n2)CCC1=O	333.298	1.902	0	2	4	90	3	4.78	-14.75	C15H13F2N5O2
5	ZINC000078155977	CC1(C)[C@H]2OCC[C@@H]2[C@H]1NC(=O)C1=NN(c2ccccc2)C(=O)CC1	341.411	2.099	0	1	4	71	3	5,99	-9.6	C19H23N3O3
5	ZINC000078490960	CN1N=C(C(=O)Nc2cc(C(F)(F)F)ccc2O)CCC1=O	315.251	1.958	0	2	4	82	2	1.95	-10.35	C13H12F3N3O3
5	ZINC000082994845	Cn1cc(-c2cccc(NC(=O)C3=NNC(=O)CC3)n2)cn1	298.306	0.687	0	2	6	101	3	3.14	-14.55	C14H14N6O2
5	ZINC000091160167	COC[C@@H](NC(=O)C1=NN(C)C(=O)CC1)c1ccc(F)c(F)c1	325.315	1.377	0	1	4	71	5	4.02	-10.17	C15H17F2N3O3
5	ZINC000109606289	CN1N=C(c2nc(-c3cccc(F)c3)no2)CCC1=O	274.255	1.832	0	0	5	71	2	4.04	-10.37	C13H11FN4O2
5	ZINC000128444756	CCc1oc2ccccc2c1CN(C)C(=O)C1=NN(C)C(=O)CC1	327.384	2.562	0	0	4	66	4	7.9	-10.65	C18H21N3O3
5	ZINC000129518008	CC(C)CN1N=C(C(=O)NCc2nc(C3CC3)cs2)CCC1=O	334.445	2.271	0	1	5	74	6	5.2	-8.44	C16H22N4O2S
5	ZINC000129663750	CCOc1cccc(CCNC(=O)C2=NN(CC(C)C)C(=O)CC2)c1	345.443	2.378	0	1	4	71	8	7.3	-10.4	C19H27N3O3
5	ZINC000160150801	COc1cccc(NC(=O)[C@H]2C(=O)N(CC(C)C)N=C2C)c1	303.362	2.124	-1	1	4	74	5	4.98	-41.66	C16H21N3O3
5	ZINC000177010649	CN1N=C(C(=O)Nc2cnc3ccccc3n2)CCC1=O	283.291	1.176	0	1	5	87	2	3.59	-14.27	C14H13N5O2
5	ZINC000177564373	Cc1cc(NC(=O)C2=NN(c3ccccc3)C(=O)CC2)cnc1Cl	342.786	3.165	0	1	4	74	3	6.43	-10.82	C17H15ClN4O2
5	ZINC000177797827	NC(=O)[C@H]1CCCC[C@H]1NC(=O)C1=NN(Cc2ccc(F)cc2)C(=O)CC1	374.416	1.464	0	2	4	104	5	5.01	-14.55	C19H23FN4O3
5	ZINC000177797856	NC(=O)[C@@H]1CCCC[C@H]1NC(=O)C1=NN(Cc2ccc(F)cc2)C(=O)CC1	374.416	1.464	0	2	4	104	5	4.6	-14.97	C19H23FN4O3
5	ZINC000177824293	NC(=O)[C@H]1CCCC[C@H]1NC(=O)C1=NN(Cc2ccccc2)C(=O)CC1	356.426	1.325	0	2	4	104	5	4.95	-14.68	C19H24N4O3
5	ZINC000177824314	NC(=O)[C@@H]1CCCC[C@H]1NC(=O)C1=NN(Cc2ccccc2)C(=O)CC1	356.426	1.325	0	2	4	104	5	4.53	-15.06	C19H24N4O3
5	ZINC000177958262	C[C@@H]1NC(C(=O)NCc2ccc([C@H](C)O)cc2)=NN(c2ccccc2)C1=O	366.421	1.695	0	3	5	94	5	4.66	-10.87	C20H22N4O3
5	ZINC000183889219	CN1N=C(C(=O)NN2Cc3ccccc3C2=O)CCC1=O	286.291	0.282	0	1	4	82	2	3.65	-17.9	C14H14N4O3
5	ZINC000186120572	CN1N=C(C(=O)Nc2nnc(-c3c(F)cccc3Cl)s2)CCC1=O	367.793	2.544	0	1	6	87	3	5.6	-15.54	C14H11ClFN5O2S
5	ZINC000186138300	CNC(=O)C1CN(C(=O)C2=NN(Cc3ccccc3)C(=O)CC2)C1	328.372	0.369	0	1	4	82	4	4.53	-13.65	C17H20N4O3
6	ZINC000009711432	CN1N=C(C(=O)Nc2cccc(-c3nnnn3C3CC3)c2)CCC1=O	339.359	1.222	0	1	7	105	4	4.71	-19.51	C16H17N7O2
6	ZINC000009715505	COc1ccc(OC)c(-c2csc(NC(=O)C3=NN(c4ccccc4)C(=O)CC3)n2)c1	436.493	3.949	0	1	7	93	6	8.07	-13.88	C22H20N4O4S
6	ZINC000009727130	CN1N=C(C(=O)Nc2nc(-c3c[nH]c4ccccc34)cs2)CCC1=O	353.407	2.838	0	2	5	90	3	5.62	-13.98	C17H15N5O2S
6	ZINC000009727285	Cn1c(SCC(=O)N2N=C(c3cccs3)C[C@H]2c2ccco2)nnc1-c1cccnc1	450.549	4.002	0	0	9	89	6	10.51	-18.54	C21H18N6O2S2
6	ZINC000009822920	COc1ccc([C@H]2CC(c3ccccc3)=NN2C(=O)CCC(=O)NCCc2c[nH]c3ccccc23)cc1	494.595	4.993	0	2	4	86	9	12.41	-18.14	C30H30N4O3
6	ZINC000009833333	COc1ccc(CCNC(=O)C2=NN(c3cc(C)ccc3C)C(=O)CC2)cc1OC	409.486	3.162	0	1	5	80	7	8.83	-15.58	C23H27N3O4
6	ZINC000009871938	COc1ccccc1OCCN1C(=O)[C@]2(SC(NC(C)=O)=NN2C(C)=O)c2cc(Cl)ccc21	488.953	2.929	0	1	7	100	5	8.79	-26	C22H21ClN4O5S
6	ZINC000009872286	COc1ccc([C@@H]2CC(c3cccs3)=NN2C(=O)COc2ccc(C(C)=O)cc2)cc1OC	464.543	4.725	0	0	7	77	8	11.69	-17.32	C25H24N2O5S
6	ZINC000009872294	COc1ccc([C@H]2CC(c3cccs3)=NN2C(=O)COc2ccc(C(C)=O)cc2)cc1OC	464.543	4.725	0	0	7	77	8	11.69	-17.34	C25H24N2O5S
6	ZINC000009874078	CN1N=C(C(=O)Nc2nc(-c3cc4ccccc4o3)cs2)CCC1=O	354.391	3.103	0	1	6	87	3	6.06	-11.42	C17H14N4O3S
6	ZINC000014741665	CN1N=C(C(=O)N2CCc3c(c(C(=O)N4CCOCC4)nn3CCCc3ccccc3)C2)CCC1=O	492.58	1.481	0	0	7	100	6	9.42	-15.81	C26H32N6O4
6	ZINC000014773483	CCN(CC)S(=O)(=O)c1ccc(=O)n(CC(=O)N2N=C(c3cccs3)C[C@H]2c2ccco2)c1	488.591	2.911	0	0	8	105	8	8.19	-20.65	C22H24N4O5S2
6	ZINC000015350768	COc1ccc([C@@H]2CC(c3ccccc3)=NN2C(=O)CN2CCCC[C@@H]2C)cc1	391.515	4.247	1	1	3	46	5	12.15	-31.61	C24H29N3O2
6	ZINC000029669656	CN1N=C(C(=O)N2CCN(C(=O)c3ccc4c(c3)OCO4)CC2)CCC1=O	372.381	0.308	0	0	6	91	2	4.36	-15.76	C18H20N4O5
6	ZINC000029674625	CN1N=C(C(=O)NCc2ccc(-c3ccc(F)cc3)o2)CCC1=O	329.331	2,31	0	1	4	74	4	5.76	-10.16	C17H16FN3O3
6	ZINC000029773035	CN1N=C(C(=O)Nc2ccc3c(c2)NC(=O)CS3)CCC1=O	318.358	1.277	0	2	5	90	2	2,75	-11.65	C14H14N4O3S
6	ZINC000030160657	CN1N=C(C(=O)NCc2cc(F)cc(F)c2)CCC1=O	281.262	1.189	0	1	3	61	3	3.95	-8.68	C13H13F2N3O2
6	ZINC000030174064	CN1N=C(C(=O)Nc2ccc(NC(=O)[C@@H]3CCCO3)cc2)CCC1=O	344.371	1.351	0	2	5	100	4	3.93	-19.37	C17H20N4O4
6	ZINC000048956997	CN1N=C(C(=O)N[C@@H](CN2CCCC2=O)c2ccccc2)CCC1=O	342.399	1.074	0	1	4	82	5	6.24	-11.6	C18H22N4O3
6	ZINC000049051448	CC(=O)N1N=C(c2nc(C(C)C)cs2)O[C@@]1(C)c1ccccc1	329.425	3,68	0	0	5	54	3	5	-8.27	C17H19N3O2S
6	ZINC000049111710	COc1ccc([C@]2(C)OC(c3nc(C(C)C)cs3)=NN2C(C)=O)cc1	359.451	3.688	0	0	6	64	4	4.3	-8.76	C18H21N3O3S
6	ZINC000049248314	CN1N=C(C(=O)NCCc2ccc(O)cc2)CCC1=O	275.308	0.659	0	2	4	82	4	1.73	-11.16	C14H17N3O3
6	ZINC000049248914	CN1N=C(C(=O)NCc2cccc(O)c2)CCC1=O	261.281	0.617	0	2	4	82	3	0.96	-9.8	C13H15N3O3
6	ZINC000049249626	CN1N=C(C(=O)Nc2cccc(C(=O)N3CCOCC3)c2)CCC1=O	344.371	0.706	0	1	5	91	3	3,22	-14.95	C17H20N4O4
6	ZINC000060101679	CC(=O)N1N=C(c2ccc3c(c2)OCO3)C[C@H]1c1ccc(F)cc1	326.327	3.252	0	0	4	51	2	8.06	-12.8	C18H15FN2O3
6	ZINC000060319779	CN1N=C(C(=O)N2CCC(CNC(=O)OC(C)(C)C)CC2)CCC1=O	352.435	1.358	0	1	5	91	3	4.63	-12.84	C17H28N4O4
6	ZINC000060331849	CN1N=C(C(=O)Nc2ccc3nc(C4CCC4)[nH]c3c2)CCC1=O	325.372	2.377	0	2	4	90	3	5.24	-11.85	C17H19N5O2
6	ZINC000060332448	CN1N=C(C(=O)Nc2ccc(Nc3ccccc3)nc2)CCC1=O	323.356	2.372	0	2	5	86	4	5.93	-10.7	C17H17N5O2
6	ZINC000060340494	CN1N=C(C(=O)N2CCCC[C@H]2Cc2ccccc2)CCC1=O	313.401	2.218	0	0	3	52	3	8.26	-7.45	C18H23N3O2
6	ZINC000060341108	CN1N=C(C(=O)Nc2cccc(C(=O)Nc3ccccn3)c2)CCC1=O	351.366	1.881	0	2	5	103	4	5.41	-23.32	C18H17N5O3
6	ZINC000060341254	CN1N=C(C(=O)Nc2cccc(OCCS(C)(=O)=O)c2)CCC1=O	353.4	0.657	0	1	6	105	6	1.5	-19.89	C15H19N3O5S
6	ZINC000060344766	CN1N=C(C(=O)NCCc2ccn(-c3ccccc3)n2)CCC1=O	325.372	1.139	0	1	5	79	5	5.68	-14.71	C17H19N5O2
6	ZINC000060345877	CN1N=C(C(=O)Nc2cccc(C(=O)c3ccccc3)c2)CCC1=O	335.363	2.464	0	1	4	78	4	6.96	-13.71	C19H17N3O3
6	ZINC000060361857	CN1N=C(C(=O)NC2c3ccccc3Oc3ccccc32)CCC1=O	335.363	2.606	0	1	4	71	2	6.35	-9.61	C19H17N3O3
6	ZINC000060362292	CN1N=C(C(=O)NCC(=O)Nc2ccc(-n3cncn3)cc2)CCC1=O	355.358	-0.07	0	2	7	121	5	4.73	-17.05	C16H17N7O3
6	ZINC000077138246	Cc1ccc(N2N=C(C(=O)N3[C@@H](C)COC[C@H]3C)NCC2=O)cc1	330.388	0.881	0	1	5	74	2	3.98	-14.03	C17H22N4O3
6	ZINC000077344036	CN1N=C(C(=O)N2CCC[C@H](c3[nH]ncc3Cc3ccccc3)C2)CCC1=O	379.464	2.315	0	1	4	81	4	8.27	-12.01	C21H25N5O2
6	ZINC000077344039	CN1N=C(C(=O)N2CCC[C@@H](c3[nH]ncc3Cc3ccccc3)C2)CCC1=O	379.464	2.315	0	1	4	81	4	8.29	-11.39	C21H25N5O2
6	ZINC000077456625	CN1N=C(C(=O)N2CCc3c(nc(-c4ccncc4)[nH]c3=O)C2)CCC1=O	366.381	0.325	0	1	6	111	2	4.38	-14.68	C18H18N6O3
6	ZINC000077705063	CCN1CCN(CCNC(=O)C2=NN(Cc3ccccc3)C(=O)CC2)CC1	371.485	0.919	1	2	4	69	7	6.1	-42.04	C20H29N5O2
6	ZINC000078156533	CC1(C)[C@H]2OCC[C@@H]2[C@H]1NC(=O)C1=NN(Cc2ccc(F)cc2)C(=O)CC1	373.428	2.234	0	1	4	71	4	6.5	-9.59	C20H24FN3O3
6	ZINC000078157355	CC1(C)[C@H]2OCC[C@@H]2[C@H]1NC(=O)C1=NN(Cc2ccccc2)C(=O)CC1	355.438	2.095	0	1	4	71	4	6.43	-9.01	C20H25N3O3
6	ZINC000078305074	CC[C@@H](C)N(C)C(=O)C1=NN(c2cccc(C)c2)C(=O)CC1	301.39	2.735	0	0	3	52	4	8.9	-8.96	C17H23N3O2
6	ZINC000078589987	Cc1c([C@@H](C)NC(=O)C2=NN(Cc3ccccc3)C(=O)CC2)cnn1C	353.426	2.084	0	1	5	79	5	6.72	-11.69	C19H23N5O2
6	ZINC000091060077	CN1N=C(C(=O)N[C@@H]2CCO[C@@H]2c2ccc(Cl)c(F)c2)CCC1=O	353.781	2.034	0	1	4	71	3	5.04	-9.18	C16H17ClFN3O3
6	ZINC000091060078	CN1N=C(C(=O)N[C@H]2CCO[C@@H]2c2ccc(Cl)c(F)c2)CCC1=O	353.781	2.034	0	1	4	71	3	4.78	-10.34	C16H17ClFN3O3
6	ZINC000091060079	CN1N=C(C(=O)N[C@@H]2CCO[C@H]2c2ccc(Cl)c(F)c2)CCC1=O	353.781	2.034	0	1	4	71	3	4.75	-10.47	C16H17ClFN3O3
6	ZINC000092596511	CN1N=C(C(=O)NC2(C)Cc3ccccc3C2)CCC1=O	285.347	1.268	0	1	3	61	2	5.48	-8.41	C16H19N3O2
6	ZINC000093061319	CN1N=C(C(=O)N[C@@H]2CCCc3ccc(F)cc32)CCC1=O	303.337	1.927	0	1	3	61	2	5.57	-10.75	C16H18FN3O2
6	ZINC000093061320	CN1N=C(C(=O)N[C@H]2CCCc3ccc(F)cc32)CCC1=O	303.337	1.927	0	1	3	61	2	5.57	-10.61	C16H18FN3O2
6	ZINC000093064267	CN1N=C(C(=O)NCC2CCN(c3ccncc3)CC2)CCC1=O	329.404	1.022	1	1	4	79	4	4.95	-38.42	C17H23N5O2
6	ZINC000093077799	CN1N=C(C(=O)Nc2cnn(CCN3CCCCC3)c2)CCC1=O	332.408	0.916	1	2	5	84	5	5.47	-46.88	C16H24N6O2
6	ZINC000094099927	CN1N=C(C(=O)NCC2(C)Cc3ccccc3C2)CCC1=O	299.374	1.516	0	1	3	61	3	6.44	-9.23	C17H21N3O2
6	ZINC000094554590	CN1N=C(C(=O)NCc2ccc(C(=O)O)o2)CCC1=O	279.252	0.202	-1	1	6	115	4	2.87	-50.67	C12H13N3O5
6	ZINC000109565403	CN1N=C(c2nc(-c3ccc(OCc4ccccc4)cc3)no2)CCC1=O	362.389	3.272	0	0	6	80	5	7.26	-11.58	C20H18N4O3
6	ZINC000109898864	CN1N=C(C(=O)NC2CCN(C(=O)NC3CCCCC3)CC2)CCC1=O	363.462	1.217	0	2	4	94	3	4.78	-15.03	C18H29N5O3
6	ZINC000119449267	CCCNC(=O)CNC(=O)C1=NN(Cc2ccccc2)C(=O)CC1	330.388	0.807	0	2	4	90	7	3.98	-11.28	C17H22N4O3
6	ZINC000119880638	CN1N=C(C(=O)NCCc2cc3ccccc3[nH]2)CCC1=O	298.346	1.435	0	2	3	77	4	4.5	-12.26	C16H18N4O2
6	ZINC000119909341	CN1N=C(C(=O)N2CCC[C@H](c3nc4c(s3)CCCC4)C2)CCC1=O	360.483	2.336	0	0	5	65	2	7.39	-9.7	C18H24N4O2S
6	ZINC000119909441	CN1N=C(C(=O)N2CCC[C@@H](c3nc4c(s3)CCCC4)C2)CCC1=O	360.483	2.336	0	0	5	65	2	7.42	-9.09	C18H24N4O2S
6	ZINC000119917426	CN1N=C(C(=O)N[C@@H]2CCN(c3c(F)cccc3F)C2=O)CCC1=O	350.325	0.794	0	1	4	82	3	4.78	-19.9	C16H16F2N4O3
6	ZINC000119986935	CN1N=C(C(=O)Nc2ccc(NC(=O)c3ccco3)c(Cl)c2)CCC1=O	374.784	2.732	0	2	5	104	4	4.37	-12.75	C17H15ClN4O4
6	ZINC000128399314	CN1N=C(C(=O)N2CCc3cccc(F)c3C2)CCC1=O	289.31	1.319	0	0	3	52	1	6.27	-8.83	C15H16FN3O2
6	ZINC000128936277	CN1N=C(C(=O)Nc2nc3c(C(F)(F)F)cccc3s2)CCC1=O	356.329	2.862	0	1	5	74	2	5.27	-12.24	C14H11F3N4O2S
6	ZINC000129064382	CN1N=C(C(=O)NCCNc2nccc(C(F)(F)F)n2)CCC1=O	344.297	0.632	0	2	6	99	5	3.51	-12.75	C13H15F3N6O2
6	ZINC000129199158	CC(=O)C[C@@H](C)NC(=O)C1=NN(c2ccccc2)C(=O)[C@@H](C)N1	316.361	0.809	0	2	5	90	5	5.18	-15.59	C16H20N4O3
6	ZINC000136665826	CCC[C@H](NC(=O)C1=NN(c2cccc(C)c2)C(=O)CC1)c1nnn[nH]1	355.402	1.649	-1	1	6	114	6	4.95	-44.46	C17H21N7O2
6	ZINC000140418965	CN1N=C(C(=O)N2CCC[C@@H]2CN2CCc3ccccc32)CCC1=O	340.427	1.648	0	0	4	56	3	8.78	-9.75	C19H24N4O2
6	ZINC000140419125	CN1N=C(C(=O)N2CCC[C@H]2CN2CCc3ccccc32)CCC1=O	340.427	1.648	0	0	4	56	3	7.04	-10.01	C19H24N4O2
6	ZINC000142126651	CN1N=C(C(=O)Nc2cccc(-c3ccc(=O)[nH]n3)c2)CCC1=O	325.328	0.984	0	2	5	107	3	2.81	-17.13	C16H15N5O3
6	ZINC000142908941	CN1N=C(C(=O)Nc2ccc3oc(C(F)(F)F)nc3c2)CCC1=O	340.261	2.393	0	1	5	87	2	1.77	-9.76	C14H11F3N4O3
6	ZINC000145459248	CN1N=C(C(=O)NC[C@H]2CCCO[C@@H]2c2ccccc2)CCC1=O	329.4	1.879	0	1	4	71	4	5.46	-9.28	C18H23N3O3
6	ZINC000145712943	CN1N=C(C(=O)NCc2cccc(C(=O)N3CCOCC3)c2)CCC1=O	358.398	0.383	0	1	5	91	4	3.28	-14.59	C18H22N4O4
6	ZINC000154762661	COc1ccc(NC(=O)CCC(=O)N2CCC(c3ccccc3)=N2)c(C)n1	366.421	2.754	0	1	5	83	6	5.87	-13.79	C20H22N4O3
6	ZINC000154783553	CN1N=C(c2nc(-c3ccc4c(c3)CCO4)no2)CCC1=O	298.302	1.628	0	0	6	80	2	3.83	-11.17	C15H14N4O3
6	ZINC000158577826	CN1N=C(C(=O)N[C@@H]2CN(Cc3ccccc3)CC[C@@H]2CO)CCC1=O	358.442	0.594	1	3	4	86	5	4.09	-44.87	C19H26N4O3
6	ZINC000158577967	CN1N=C(C(=O)N[C@H]2CN(Cc3ccccc3)CC[C@@H]2CO)CCC1=O	358.442	0.594	1	3	4	86	5	3.82	-43.73	C19H26N4O3
6	ZINC000159003549	CC(C)N1C[C@@H](C)[C@@H](NC(=O)C2=NN(c3ccccc3)C(=O)CC2)C1	342.443	2.014	1	2	3	66	4	8.26	-41.51	C19H26N4O2
6	ZINC000159231973	CN1N=C(C(=O)NC[C@]2(O)CCc3ccccc32)CCC1=O	301.346	0.545	0	2	4	82	3	2.69	-9.77	C16H19N3O3
6	ZINC000159232098	CN1N=C(C(=O)NC[C@@]2(O)CCc3ccccc32)CCC1=O	301.346	0.545	0	2	4	82	3	2.39	-9.45	C16H19N3O3
6	ZINC000159305919	CN1N=C(C(=O)NC[C@H](O)CN2CCc3ccccc3C2)CCC1=O	344.415	0.13	1	3	4	86	5	3.69	-50.18	C18H24N4O3
6	ZINC000159306053	CN1N=C(C(=O)NC[C@@H](O)CN2CCc3ccccc3C2)CCC1=O	344.415	0.13	1	3	4	86	5	3.72	-49.98	C18H24N4O3
6	ZINC000159361592	CN1N=C(C(=O)OCc2ncc(-c3cccc(Cl)c3)o2)CCC1=O	347.758	2.646	0	0	6	85	4	5.23	-12.32	C16H14ClN3O4
6	ZINC000159624783	CC(C)(C)[C@@H](O)CNC(=O)C1=NN(Cc2ccccc2)C(=O)CC1	331.416	1.688	0	2	4	82	5	4.12	-8.18	C18H25N3O3
6	ZINC000160021087	N1N=C(C(=O)N2CCCCC[C@@H]2C[C@@H](O)c2ccco2)CCC1=O	347.415	2.083	0	1	5	86	4	6.73	-9.18	C18H25N3O4
6	ZINC000176961794	CN1N=C(C(=O)Nc2cccc(CCC(F)(F)F)c2)CCC1=O	327.306	2.728	0	1	3	61	4	6.31	-9.78	C15H16F3N3O2
6	ZINC000176970314	CN1N=C(C(=O)Nc2ncn(Cc3ccc(Cl)cc3)n2)CCC1=O	346.778	1.526	0	1	6	92	4	9.21	-16.37	C15H15ClN6O2
6	ZINC000177221950	Cc1c(NC(=O)CCC(=O)N2CCC(c3ccccc3)=N2)cnn1C	339.399	2.084	0	1	5	79	5	6.54	-17.13	C18H21N5O2
6	ZINC000177524217	CN1N=C(C(=O)Nc2cnccc2-c2cccc(F)c2)CCC1=O	326.331	2.434	0	1	4	74	3	5.93	-10.28	C17H15FN4O2
6	ZINC000177630856	CN1N=C(C(=O)Nc2c(-c3ccco3)nc3ccccn23)CCC1=O	337.339	2.141	0	1	6	92	3	6.64	-16.64	C17H15N5O3
6	ZINC000177638837	CN1N=C(C(=O)N[C@@H](C2CCCC2)C(F)(F)F)CCC1=O	305.3	1.832	0	1	3	61	3	4.58	-8.03	C13H18F3N3O2
6	ZINC000177958245	C[C@H](O)c1ccc(CNC(=O)C2=NN(c3ccccc3)C(=O)[C@@H](C)N2)cc1	366.421	1.695	0	3	5	94	5	4.68	-10.87	C20H22N4O3
6	ZINC000177977259	CN1N=C(C(=O)Nc2ccc3c(c2)C(=O)CCC3)CCC1=O	299.33	1.752	0	1	4	78	2	5.3	-15.9	C16H17N3O3
6	ZINC000178142218	CN1N=C(C(=O)N[C@](C)(C(N)=O)c2cccc(Cl)c2)CCC1=O	336.779	0.765	0	2	4	104	4	1.89	-14.5	C15H17ClN4O3
6	ZINC000178219727	CN1N=C(C(=O)N[C@@H]2CCN(c3cccc(Cl)c3)C2=O)CCC1=O	348.79	1.17	0	1	4	82	3	4.8	-16.44	C16H17ClN4O3
6	ZINC000184002495	CN1N=C(C(=O)N2CCO[C@@H](c3ccc(C(F)(F)F)cc3)C2)CCC1=O	369.343	2.213	0	0	4	62	2	6.51	-9.38	C17H18F3N3O3
6	ZINC000184197913	CN1N=C(C(=O)NOCc2ccc(F)cc2)CCC1=O	279.271	0.982	-1	0	4	73	4	4.39	-40.39	C13H14FN3O3
6	ZINC000184614318	CN1N=C(C(=O)N2Cc3ccccc3C3(CC3)C2)CCC1=O	297.358	1.669	0	0	3	52	1	7.39	-8.44	C17H19N3O2
6	ZINC000184940173	CN1N=C(C(=O)N2CC[C@H](c3c(F)cccc3F)C2)CCC1=O	321.327	1.889	0	0	3	52	2	6.73	-9.78	C16H17F2N3O2
6	ZINC000185164632	CN1N=C(C(=O)NC[C@@](C)(O)c2cccc(Cl)c2)CCC1=O	323.78	1.272	0	2	4	82	4	2.48	-9.3	C15H18ClN3O3
6	ZINC000185451146	CN1N=C(C(=O)Nc2ccc([N+](=O)[O-])c3ncccc23)CCC1=O	327.3	1.69	0	1	6	117	3	5.28	-17.9	C15H13N5O4
6	ZINC000185501288	CC(=O)N1CC[C@H](NC(=O)C2=NN(C)C(=O)CC2)c2ccc(F)cc2C1	360.389	1.343	0	1	4	82	2	6.04	-13.86	C18H21FN4O3
7	ZINC000049302666	CCc1cc(=O)[nH]c(-c2cccc(NC(=O)C3=NN(C)C(=O)CC3)c2)n1	353.382	1.546	0	2	5	107	4	4.97	-16.47	C18H19N5O3
7	ZINC000059854315	CC(=O)N1CCCN(C(=O)C2=NN(c3ccccc3)C(=O)[C@H](C)N2)CC1	357.414	0.406	0	1	5	85	2	7.1	-12.28	C18H23N5O3
7	ZINC000078155980	CC1(C)[C@@H](NC(=O)C2=NN(c3ccccc3)C(=O)CC2)[C@@H]2CCO[C@@H]21	341.411	2.099	0	1	4	71	3	6.38	-10.23	C19H23N3O3
7	ZINC000078156536	CC1(C)[C@@H](NC(=O)C2=NN(Cc3ccc(F)cc3)C(=O)CC2)[C@@H]2CCO[C@@H]21	373.428	2.234	0	1	4	71	4	6.9	-10.38	C20H24FN3O3
7	ZINC000078157358	CC1(C)[C@@H](NC(=O)C2=NN(Cc3ccccc3)C(=O)CC2)[C@@H]2CCO[C@@H]21	355.438	2.095	0	1	4	71	4	6.83	-9.79	C20H25N3O3
7	ZINC000079606834	C[C@H](NC(=O)C1=NN(C)C(=O)CC1)c1noc(-c2ccc(Cl)cc2)n1	361.789	2.175	0	1	6	100	4	3.6	-8.98	C16H16ClN5O3
7	ZINC000119941473	C[C@@H](NC(=O)C1=NN(C)C(=O)CC1)c1ccc(OCC2CC2)c(F)c1	347.39	2.4	0	1	4	71	6	6.54	-11.71	C18H22FN3O3
7	ZINC000137320136	C[C@H](NC(=O)C1=NN(CCO)C(=O)CC1)c1cccc(-n2ccnc2)c1	355.398	1.02	0	2	6	99	6	4.62	-13.64	C18H21N5O3
7	ZINC000158835676	C[C@@H](NC(=O)C1=NN(c2ccccc2)C(=O)CC1)c1cnn(C)c1	325.372	1.78	0	1	5	79	4	5.84	-12.69	C17H19N5O2
7	ZINC000160084646	CCN1N=C(c2ccccc2)[C@@H](C(=O)Nc2ccccc2C)C1=O	321.38	2.816	-1	1	3	65	4	8.18	-42.09	C19H19N3O2
7	ZINC000160084745	CCN1N=C(c2ccccc2)[C@H](C(=O)Nc2ccccc2C)C1=O	321.38	2.816	-1	1	3	65	4	8.18	-42.09	C19H19N3O2
7	ZINC000160093122	CCN1N=C(c2ccccc2)[C@@H](C(=O)Nc2cccc(C)c2C)C1=O	335.407	3.125	-1	1	3	65	4	8.73	-42.65	C20H21N3O2
7	ZINC000160093256	CCN1N=C(c2ccccc2)[C@H](C(=O)Nc2cccc(C)c2C)C1=O	335.407	3.125	-1	1	3	65	4	8.73	-42.65	C20H21N3O2
7	ZINC000160117663	CCN1N=C(c2ccccc2)[C@@H](C(=O)Nc2ccc(F)c(F)c2)C1=O	343.333	2.786	-1	1	3	65	4	7.44	-38.07	C18H15F2N3O2
7	ZINC000160117770	CCN1N=C(c2ccccc2)[C@H](C(=O)Nc2ccc(F)c(F)c2)C1=O	343.333	2.786	-1	1	3	65	4	7.44	-38.07	C18H15F2N3O2
8	ZINC000078182923	CC(C)N(C(=O)CCC(=O)N1CCC(c2ccccc2)=N1)C1CCOCC1	371.481	2.819	0	0	4	62	6	9	-12.7	C21H29N3O3
8	ZINC000079606840	C[C@@H](NC(=O)C1=NN(C)C(=O)CC1)c1noc(-c2ccc(Cl)cc2)n1	361.789	2.175	0	1	6	100	4	3.6	-8.99	C16H16ClN5O3
8	ZINC000159263809	C[C@H](O)C[C@H](CNC(=O)C1=NN(C)C(=O)CC1)c1ccccc1	317.389	1.265	0	2	4	82	6	3.31	-10.28	C17H23N3O3
8	ZINC000160151509	CCC1=NN(C)C(=O)[C@@H]1C(=O)Nc1cc(C)cc(C)c1	273.336	2.096	-1	1	3	65	3	5.55	-39.08	C15H19N3O2
8	ZINC000160151633	CCC1=NN(C)C(=O)[C@H]1C(=O)Nc1cc(C)cc(C)c1	273.336	2.096	-1	1	3	65	3	5.55	-39.08	C15H19N3O2
8	ZINC000185501306	CC(=O)N1CC[C@@H](NC(=O)C2=NN(C)C(=O)CC2)c2ccc(F)cc2C1	360.389	1.343	0	1	4	82	2	5.54	-14.92	C18H21FN4O3
9	ZINC000009729322	COc1ccc([C@@H]2CC(c3ccc4ccccc4c3)=NN2C(=O)CSc2nnc(C3CC3)n2C)cc1	497.624	5.324	0	0	7	72	7	15.69	-18.47	C28H27N5O2S
9	ZINC000009835223	COc1ccc(C2=NN(C(=O)CNc3cccc(S(=O)(=O)N(C)C)c3)[C@H](c3ccco3)C2)cc1	482.562	3.328	0	1	7	104	8	6.58	-18.18	C24H26N4O5S
9	ZINC000009865119	COc1ccc([C@@H]2CC(c3ccccc3)=NN2C(=O)Cn2c(C)nc3ccccc3c2=O)cc1	452.514	4.091	0	0	6	76	5	12.81	-18.86	C27H24N4O3
9	ZINC000009865124	COc1ccc([C@H]2CC(c3ccccc3)=NN2C(=O)Cn2c(C)nc3ccccc3c2=O)cc1	452.514	4.091	0	0	6	76	5	12.81	-20.67	C27H24N4O3
9	ZINC000009875249	Cn1c(CCC(N)=O)nnc1SCC(=O)N1N=C(c2cccs2)C[C@@H]1c1cccs1	460.61	2.826	0	1	9	106	8	8.14	-18.25	C19H20N6O2S3
9	ZINC000015272888	Cc1cccc(N2N=C(C(=O)NNC(=O)c3ccncc3)CCC2=O)c1	351.366	1.334	-	-	-	-	-	-	-	C18H17N5O3
9	ZINC000015298086	COc1ccc(CN(C)CC(=O)N2CCC(c3ccccc3)=N2)cc1OC	367.449	2.772	0	0	5	54	7	7.5	-13.4	C21H25N3O3
9	ZINC000015300635	COc1ccc([C@@H]2CCCN2CC(=O)N2CCC(c3ccccc3)=N2)cc1	363.461	3.469	0	0	4	45	5	8.08	-10.58	C22H25N3O2
9	ZINC000015348868	Cc1cccc(N2N=C(C(=O)N(C)c3ccccc3)CCC2=O)c1	321.38	3.141	0	0	3	52	3	9.49	-10	C19H19N3O2
9	ZINC000015422284	Cc1c(Cl)cccc1NC(=O)CCC(=O)N1CCC(c2ccccc2)=N1	369.852	4.004	0	1	3	61	5	9.63	-11.55	C20H20ClN3O2
9	ZINC000015435725	Cc1cccc(N2N=C(C(=O)Nc3cccnc3)CCC2=O)c1	308.341	2.512	0	1	4	74	3	6.08	-10.78	C17H16N4O2
9	ZINC000029616546	Cc1cccc(N2N=C(C(=O)Nc3cccc(NC(N)=O)c3)CCC2=O)c1	365.393	2.607	0	3	4	116	4	3.9	-16.28	C19H19N5O3
9	ZINC000049208833	Cc1cccc(N2N=C(C(=O)N3CCSCC3)CCC2=O)c1	317.414	2.053	0	0	4	52	2	8.02	-9.33	C16H19N3O2S
9	ZINC000049216861	COc1ccc(NC(=O)C2=NN([C@H]3CCS(=O)(=O)C3)C(=O)CC2)cc1F	383.401	0.938	0	1	6	105	4	2.03	-20.78	C16H18FN3O5S
9	ZINC000049317963	Cc1cc(C)cc(N(C)C(=O)C2=NN(C)C(=O)CC2)c1	273.336	1.874	0	0	3	52	2	6.63	-9.05	C15H19N3O2
9	ZINC000049389997	Cc1cccc(N2N=C(C(=O)N3CCC(CC(N)=O)CC3)CCC2=O)c1	356.426	1.592	0	1	4	96	4	5.63	-14.69	C19H24N4O3
9	ZINC000049407522	COc1ccc(-c2noc(C3=NN(Cc4ccccc4)C(=O)CC3)n2)cc1	362.389	3.272	0	0	6	80	5	7.18	-10.71	C20H18N4O3
9	ZINC000060101645	COCC(=O)N1N=C(c2ccc3c(c2)OCO3)C[C@H]1c1ccc2nccnc2c1	390.399	2.683	0	0	7	86	4	6.6	-19.29	C21H18N4O4
9	ZINC000060101648	COCC(=O)N1N=C(c2ccc3c(c2)OCO3)C[C@@H]1c1ccc2nccnc2c1	390.399	2.683	0	0	7	86	4	6.62	-19.27	C21H18N4O4
9	ZINC000060323503	Cc1cccc(CCNC(=O)C2=NN(C)C(=O)CC2)c1	273.336	1.262	0	1	3	61	4	5.25	-9.29	C15H19N3O2
9	ZINC000060345793	Cc1ccccc1C(C)(C)CNC(=O)C1=NN(C)C(=O)CC1	301.39	1.997	0	1	3	61	4	5.93	-8.9	C17H23N3O2
9	ZINC000060354702	Cc1ccccc1C(C)(C)CNC(=O)C1=NN(c2ccccc2)C(=O)[C@@H](C)N1	378.476	2.727	0	2	4	73	5	8.53	-9.84	C22H26N4O2
9	ZINC000077114803	Cc1cccc(N2N=C(C(=O)NC[C@@H](C)C[C@@H](C)O)CCC2=O)c1	331.416	2.001	0	2	4	82	6	4.57	-10.31	C18H25N3O3
9	ZINC000077114806	Cc1cccc(N2N=C(C(=O)NC[C@H](C)C[C@@H](C)O)CCC2=O)c1	331.416	2.001	0	2	4	82	6	4.55	-10.58	C18H25N3O3
9	ZINC000077114813	Cc1cccc(N2N=C(C(=O)NC[C@H](C)C[C@H](C)O)CCC2=O)c1	331.416	2.001	0	2	4	82	6	4.57	-10.3	C18H25N3O3
9	ZINC000077818872	Cc1cccc(N2N=C(C(=O)NCC(C)(C)C(N)=O)CCC2=O)c1	330.388	1.106	0	2	4	104	5	3.17	-16.2	C17H22N4O3
9	ZINC000078027577	Cc1cccc(CN(C)C(=O)CCC(=O)N2CCC(c3ccccc3)=N2)n1	364.449	2.765	0	0	4	65	6	9.33	-12.66	C21H24N4O2
9	ZINC000078255474	Cc1cccc(N2N=C(C(=O)Nc3cc(C(N)=O)n(C)c3)CCC2=O)c1	353.382	1.554	0	2	5	109	4	4.05	-15.06	C18H19N5O3
9	ZINC000078390247	Cc1cccc(N2N=C(C(=O)NC3(C(N)=O)CCCCC3)CCC2=O)c1	356.426	1.782	0	2	4	104	4	4.85	-14.61	C19H24N4O3
9	ZINC000078470163	Cc1cccc(N2N=C(C(=O)NC3(C(N)=O)CCCCC3)CCC2=O)c1	356.426	1.782	0	2	4	104	4	4.85	-14.61	C19H24N4O3
9	ZINC000078473203	Cc1cccc(N2N=C(C(=O)NC3CCN(C)CC3)CCC2=O)c1	328.416	1.688	1	2	3	66	3	7.46	-44.99	C18H24N4O2
9	ZINC000078476420	Cc1cccc(N2N=C(C(=O)N(C)CC(=O)N(C)C)CCC2=O)c1	330.388	1.024	0	0	4	73	4	7.16	-16.08	C17H22N4O3
9	ZINC000078477690	Cc1cccc(N2N=C(C(=O)NCCCN3CCN(C)CC3)CCC2=O)c1	371.485	1.232	1	2	4	69	6	6.28	-43.29	C20H29N5O2
9	ZINC000082976489	Cc1nc2n(n1)CCC[C@H]2NC(=O)C1=NN(c2ccccc2)C(=O)[C@H](C)N1	367.413	0.876	0	2	7	104	3	5.63	-16.83	C18H21N7O2
9	ZINC000082976497	Cc1nc2n(n1)CCC[C@H]2NC(=O)C1=NN(c2ccccc2)C(=O)[C@@H](C)N1	367.413	0.876	0	2	7	104	3	5.66	-17.34	C18H21N7O2
9	ZINC000091160166	COC[C@H](NC(=O)C1=NN(C)C(=O)CC1)c1ccc(F)c(F)c1	325.315	1.377	0	1	4	71	5	4.01	-10.2	C15H17F2N3O3
9	ZINC000091675659	Cc1cccc(N2N=C(C(=O)Nc3ccc4c(c3)COC4)CCC2=O)c1	349.39	3.147	0	1	4	71	3	7.13	-10.98	C20H19N3O3
9	ZINC000092518690	Cc1cccc(C2=CCN(C(=O)C3=NN(C)C(=O)CC3)CC2)c1	311.385	2.219	0	0	3	52	2	8.38	-8.79	C18H21N3O2
9	ZINC000092695160	Cc1cccc(C2=CCN(C(=O)C3=NN(CCO)C(=O)CC3)CC2)c1	341.411	1.581	0	1	4	73	4	5.96	-9.39	C19H23N3O3
9	ZINC000109733967	CN(C(=O)CCC(=O)N1CCC(c2ccccc2)=N1)c1ccc(Cl)cn1	370.84	3.115	0	0	4	65	5	10.03	-16.58	C19H19ClN4O2
9	ZINC000109892642	CC1(C)C(=O)NCCN1C(=O)CCC(=O)N1CCC(c2ccccc2)=N1	356.426	1.14	0	1	4	82	4	5.84	-16.41	C19H24N4O3
9	ZINC000109894293	CCc1[nH]nc(NC(=O)CCC(=O)N2CCC(c3ccccc3)=N2)c1C	353.426	2.636	0	2	4	90	6	7.87	-17.63	C19H23N5O2
9	ZINC000119238682	C[C@@H](NC(=O)C1=NN(Cc2ccc(F)cc2)C(=O)CC1)c1cnn(C)c1	357.389	1.915	0	1	5	79	5	6.36	-11.9	C18H20FN5O2
9	ZINC000119590633	Cc1nonc1NC(=O)CCC(=O)N1CCC(c2ccccc2)=N1	327.344	1.733	0	1	6	100	5	6.32	-21.7	C16H17N5O3
9	ZINC000119883786	C[C@H]1CN(Cc2ccccc2)C[C@@H]1NC(=O)C1=NN(C)C(=O)CC1	328.416	1.231	1	2	3	66	4	6.87	-46.1	C18H24N4O2
9	ZINC000129497645	Cc1cccc(N2N=C(C(=O)N[C@H](C)Cc3c(C)noc3C)CCC2=O)c1	368.437	2.83	0	1	5	87	5	8.48	-14.36	C20H24N4O3
9	ZINC000129619010	C[C@H](O)[C@@H]1CCCN(C(=O)CCC(=O)N2CCC(c3ccccc3)=N2)C1	357.454	2.023	0	1	4	73	5	6.61	-12.9	C20H27N3O3
9	ZINC000129980659	Cc1cccc(N2N=C(C(=O)NC3(C)CCOCC3)CCC2=O)c1	329.4	2.163	0	1	4	71	3	6.08	-9.49	C18H23N3O3
9	ZINC000136665867	CCC[C@@H](NC(=O)C1=NN(c2cccc(C)c2)C(=O)CC1)c1nnn[nH]1	355.402	1.649	-1	1	6	114	6	4.94	-44.33	C17H21N7O2
9	ZINC000136797612	Cc1ccccc1C(C)(C)CNC(=O)C1=NN(CCO)C(=O)CC1	331.416	1.36	0	2	4	82	6	3.51	-9.53	C18H25N3O3
9	ZINC000137210476	C[C@@H]1CN(Cc2ccccc2)CCCN1C(=O)C1=NN(CCO)C(=O)CC1	372.469	1.08	1	2	4	77	5	7.14	-44.7	C20H28N4O3
9	ZINC000139394574	CCC[C@H](C)c1cc(NC(=O)C2=NN(CC(C)C)C(=O)CC2)[nH]n1	333.436	2.886	0	2	4	90	7	6.64	-8.43	C17H27N5O2
9	ZINC000149242628	Cc1cccc(N2N=C(C(=O)N(C)Cc3cscn3)CCC2=O)c1	342.424	2.593	0	0	5	65	4	7.35	-13.32	C17H18N4O2S
9	ZINC000158835510	C[C@H](NC(=O)C1=NN(c2ccccc2)C(=O)CC1)c1cnn(C)c1	325.372	1.78	0	1	5	79	4	5.83	-12.94	C17H19N5O2
9	ZINC000160086279	Cc1cccc([C@H]2CCCN2CC(=O)N2CCC(c3ccccc3)=N2)n1	348.45	3.164	0	0	4	48	4	8.63	-13.84	C21H24N4O
9	ZINC000176952358	Cc1ccc(CNC(=O)C2CCN(C(=O)C3=NN(C)C(=O)CC3)CC2)cc1	370.453	1.458	0	1	4	82	4	6.6	-14.19	C20H26N4O3
9	ZINC000177764040	CC1(O)CCN(C(=O)C2=NN(c3ccccc3)C(=O)CC2)CC1	315.373	1.543	0	1	4	73	2	4.91	-10.97	C17H21N3O3
9	ZINC000177774970	CC1(O)CCN(C(=O)C2=NN(Cc3ccc(F)cc3)C(=O)CC2)CC1	347.39	1.677	0	1	4	73	3	5.49	-10.31	C18H22FN3O3
9	ZINC000177797841	NC(=O)[C@H]1CCCC[C@@H]1NC(=O)C1=NN(Cc2ccc(F)cc2)C(=O)CC1	374.416	1.464	0	2	4	104	5	4.61	-15.35	C19H23FN4O3
9	ZINC000177797841	NC(=O)[C@H]1CCCC[C@@H]1NC(=O)C1=NN(Cc2ccc(F)cc2)C(=O)CC1	374.416	1.464	0	2	4	104	5	4.61	-15.35
9	ZINC000177824303	NC(=O)[C@H]1CCCC[C@@H]1NC(=O)C1=NN(Cc2ccccc2)C(=O)CC1	356.426	1.325	0	2	4	104	5	4.54	-15.27	C19H24N4O3
9	ZINC000177824326	NC(=O)[C@@H]1CCCC[C@@H]1NC(=O)C1=NN(Cc2ccccc2)C(=O)CC1	356.426	1.325	0	2	4	104	5	4.94	-14.84	C19H24N4O3
9	ZINC000184073364	Cc1noc(C2CC2)c1NC(=O)C1=NN(c2ccccc2)C(=O)[C@@H](C)N1	353.382	2.137	0	2	6	99	4	6.59	-10.82	C18H19N5O3
9	ZINC000185779527	Cc1coc2ccc(NC(=O)C3=NN(CCO)C(=O)CC3)cc12	315.329	1.65	0	2	5	95	4	2.29	-12.48	C16H17N3O4
9	ZINC000186158555	CNC(=O)C1CN(C(=O)C2=NN(c3ccccc3)C(=O)CC2)C1	314.345	0.374	0	1	4	82	3	4.09	-15.46	C16H18N4O3
10	ZINC000009867129	[C@@H](Sc1nnc(C2CCCCC2)o1)C(=O)N1N=C(c2ccc(Cl)cc2)C[C@H]1c1ccco1	485.009	6.222	0	0	7	84	6	9.24	-12.82	C24H25ClN4O3S
10	ZINC000009867134	C[C@H](Sc1nnc(C2CCCCC2)o1)C(=O)N1N=C(c2ccc(Cl)cc2)C[C@@H]1c1ccco1	485.009	6.222	0	0	7	84	6	9.25	-12.83	C24H25ClN4O3S
10	ZINC000014747011	CCn1nc(C(=O)N2CCN(c3ccccc3)CC2)c2c1CCN(C(=O)C1=NN(C)C(=O)CC1)C2	477.569	1.358	0	0	7	94	4	8.15	-14.39	C25H31N7O3
10	ZINC000015299649	CN(CC(=O)N1CCC(c2ccccc2)=N1)Cc1cccc(Cl)c1Cl	376.287	4.062	0	0	3	35	5	9.2	-11.19	C19H19Cl2N3O
10	ZINC000015304105	C[C@H]1CCc2ccccc2N1CC(=O)N1CCC(c2ccccc2)=N1	333.435	3.464	0	0	3	35	3	9.43	-9.55	C21H23N3O
10	ZINC000060293658	C[C@@H]1NC(C(=O)N2CCC(n3cncn3)CC2)=NN(c2ccccc2)C1=O	367.413	0.78	0	1	7	95	3	8.59	-13.38	C18H21N7O2
10	ZINC000060348178	C[C@@H]1NC(C(=O)N2CCC(C3OCCO3)CC2)=NN(c2ccccc2)C1=O	372.425	0.936	0	1	6	83	3	6.21	-10.5	C19H24N4O4
10	ZINC000060354701	Cc1ccccc1C(C)(C)CNC(=O)C1=NN(c2ccccc2)C(=O)[C@H](C)N1	378.476	2.727	0	2	4	73	5	8.49	-9.82	C22H26N4O2
10	ZINC000060355557	C[C@@H]1NC(C(=O)NCc2ccc(F)c(Cl)c2)=NN(c2ccccc2)C1=O	374.803	2.434	0	2	4	73	4	6.94	-11.41	C18H16ClFN4O2
10	ZINC000077819223	CC(C)(CNC(=O)C1=NN(c2ccccc2)C(=O)CC1)C(N)=O	316.361	0.797	0	2	4	104	5	2.51	-15.85	C16H20N4O3
10	ZINC000079583004	C[C@@H]1CCc2c(F)cccc2[C@@H]1NC(=O)C1=NN(C)C(=O)CC1	317.364	2.173	0	1	3	61	2	6.6	-8.15	C17H20FN3O2
10	ZINC000082976487	Cc1nc2n(n1)CCC[C@@H]2NC(=O)C1=NN(c2ccccc2)C(=O)[C@H](C)N1	367.413	0.876	0	2	7	104	3	5.63	-17.36	C18H21N7O2
10	ZINC000083012175	C[C@@H]1NC(C(=O)N2CCC(c3nc[nH]n3)CC2)=NN(c2ccccc2)C1=O	367.413	0.849	0	2	6	106	3	7.61	-16.42	C18H21N7O2
10	ZINC000083058240	Cc1cc(=O)n(C)cc1NC(=O)C1=NN(c2ccccc2)C(=O)CC1	338.367	1.815	0	1	5	83	3	6.71	-17.42	C18H18N4O3
10	ZINC000091162876	CCc1nn(C)cc1NC(=O)C1=NN(c2ccccc2)C(=O)[C@@H](C)N1	340.387	1.259	0	2	6	91	4	5.37	-11.28	C17H20N6O2
10	ZINC000091480786	Cc1ccc(C(F)(F)F)cc1NC(=O)C1=NNC(=O)CC1	299.252	2.218	0	2	3	70	2	4.01	-9.99	C13H12F3N3O2
10	ZINC000092516612	CN(CCC1CCN(c2ccncc2)CC1)C(=O)C1=NN(C)C(=O)CC1	357.458	1.755	1	0	4	70	5	7.84	-38.64	C19H27N5O2
10	ZINC000092532344	C[C@@H]1NC(C(=O)NCc2ncn(C)n2)=NN(c2ccccc2)C1=O	327.348	-0.23	0	2	7	104	4	4.67	-14.64	C15H17N7O2
10	ZINC000092615257	C[C@@H]1NC(C(=O)Nc2ccc3c(c2)COC3)=NN(c2ccccc2)C1=O	350.378	1.994	0	2	5	83	3	5.55	-10.36	C19H18N4O3
10	ZINC000109607307	C[C@@H]1NC(c2nc(-c3cccc(F)c3)no2)=NN(c2ccccc2)C1=O	351.341	2.562	0	1	6	83	3	6.59	-11.29	C18H14FN5O2
10	ZINC000109870181	CN1N=C(C(=O)NCCc2nc3cc(F)ccc3n2C)CCC1=O	331.351	0.979	0	1	5	79	4	4.95	-16.71	C16H18FN5O2
10	ZINC000109900145	CN1N=C(C(=O)NCCc2nc3c(F)cccc3n2C)CCC1=O	331.351	0.979	0	1	5	79	4	4.94	-19.18	C16H18FN5O2
10	ZINC000119072290	CC[C@@H](NC(=O)C1=NN(C)C(=O)CC1)[C@@H](O)c1ccc(C(F)(F)F)cc1	371.359	2.242	0	2	4	82	5	3.81	-10.72	C17H20F3N3O3
10	ZINC000119592296	Cc1ccc(C)c(N2N=C(C(=O)Nc3nonc3C)CCC2=O)c1	327.344	2.116	0	1	6	100	3	6.79	-17.55	C16H17N5O3
10	ZINC000129648273	CNC(=O)c1cc(C)ccc1NC(=O)C1=NN(c2ccccc2)C(=O)CC1	364.405	2.476	0	2	4	90	4	6.62	-14.61	C20H20N4O3
10	ZINC000129684279	C[C@@H]1NC(c2nc(-c3cc4ccccc4o3)no2)=NN(c2ccccc2)C1=O	373.372	3.169	0	1	7	96	3	6.92	-14.52	C20H15N5O3
10	ZINC000136648996	Cc1nccn1-c1ccc(CNC(=O)C2=NN(CCO)C(=O)CC2)cc1F	373.388	0.907	0	2	6	99	6	3.91	-15.04	C18H20FN5O3
10	ZINC000136793914	CN(CCc1cccc2ccccc12)C(=O)C1=NN(CCO)C(=O)CC1	353.422	1.811	0	1	4	73	6	6.65	-10.76	C20H23N3O3
10	ZINC000137219496	CN(CC(=O)N1CCC(c2ccccc2)=N1)Cc1ccccc1F	325.387	2.894	0	0	3	35	5	8.34	-11.45	C19H20FN3O
10	ZINC000137284540	Cc1cc(C)cc(C[C@H](C)NC(=O)C2=NN(CCO)C(=O)CC2)c1	331.416	1.321	0	2	4	82	6	4.5	-9.81	C18H25N3O3
10	ZINC000154816943	C[C@@H]1NC(C(=O)N2CC[C@]3(CCOC3)C2)=NN(c2ccccc2)C1=O	342.399	0.964	0	1	5	74	2	5.6	-10.02	C18H22N4O3
10	ZINC000158562250	C[C@H]1OCC[C@@H]1NC(=O)C1=NN(c2ccccc2)C(=O)CC1	301.346	1.463	0	1	4	71	3	4.55	-9.63	C16H19N3O3
10	ZINC000159375361	CCOc1ccccc1N(C)CC(=O)N1CCC(c2ccccc2)=N1	337.423	3.158	0	0	4	45	6	8.54	-11.92	C20H23N3O2
10	ZINC000159824268	C[C@@H]1NC(C(=O)N[C@H]2c3ccccc3C[C@@H]2O)=NN(c2ccccc2)C1=O	364.405	1.099	0	3	5	94	3	4.2	-12.4	C20H20N4O3
10	ZINC000177013509	C[C@@H]1NC(c2nc(-c3cnccn3)no2)=NN(c2ccccc2)C1=O	335.327	1.213	0	1	8	109	3	2.77	-14.75	C16H13N7O2
10	ZINC000177676297	Cc1cc(=O)n(C)cc1NC(=O)C1=NN(Cc2ccc(F)cc2)C(=O)CC1	370.384	1.95	0	1	5	83	4	7.19	-17.98	C19H19FN4O3
10	ZINC000178065938	C[C@@H]1NC(C(=O)NCc2ccn3ccnc3c2)=NN(c2ccccc2)C1=O	362.393	1.289	0	2	6	91	4	6.95	-16.08	C19H18N6O2
10	ZINC000183924002	C[C@@H]1NC(C(=O)Nc2cccc(N(C)C)n2)=NN(c2ccccc2)C1=O	352.398	1.424	0	2	6	89	4	7.57	-13.23	C18H20N6O2
10	ZINC000185023098	C[C@H](CN(C)C(=O)C1=NN(Cc2ccccc2)C(=O)CC1)c1nccs1	370.478	2.884	0	0	5	65	6	8.48	-10.98	C19H22N4O2S
10	ZINC000185960301	C[S@@](=O)Cc1ccccc1NC(=O)C1=NN(c2ccccc2)C(=O)CC1	369.446	2.687	0	1	4	78	5	6.8	-20.67	C19H19N3O3S
11	ZINC000009701300	C[C@@H]1CCc2sc(C(=O)NN=Cc3ccncc3)cc2C1	299.399	3.032	-	-	-	-	-	-	-	C16H17N3OS
11	ZINC000009861608	COc1cccc(-c2nnn(CC(=O)N3N=C(c4cccs4)C[C@H]3c3cccs3)n2)c1	450.549	3.85	0	0	9	85	6	9.43	-16.04	C21H18N6O2S2
11	ZINC000009861610	COc1cccc(-c2nnn(CC(=O)N3N=C(c4cccs4)C[C@@H]3c3cccs3)n2)c1	450.549	3.85	0	0	9	85	6	9.45	-16.21	C21H18N6O2S2
11	ZINC000009870619	C[C@@H]1CCc2sc(-c3nnc(SCC(=O)N4N=C(c5ccco5)C[C@H]4c4ccco4)o3)cc2C1	494.598	5.579	0	0	9	97	6	7.88	-13.64	C24H22N4O4S2
11	ZINC000009870630	C[C@H]1CCc2sc(-c3nnc(SCC(=O)N4N=C(c5ccco5)C[C@H]4c4ccco4)o3)cc2C1	494.598	5.579	0	0	9	97	6	7.88	-13.67	C24H22N4O4S2
11	ZINC000009870642	C[C@@H]1CCc2sc(-c3nnc(SCC(=O)N4N=C(c5ccco5)C[C@@H]4c4ccco4)o3)cc2C1	494.598	5.579	0	0	9	97	6	7.89	-13.72	C24H22N4O4S2
11	ZINC000009870651	C[C@H]1CCc2sc(-c3nnc(SCC(=O)N4N=C(c5ccco5)C[C@@H]4c4ccco4)o3)cc2C1	494.598	5.579	0	0	9	97	6	7.9	-13.7	C24H22N4O4S2
11	ZINC000028019139	C[C@@H]1CCCN(C(=O)C2=NN(c3ccccc3)C(=O)CC2)C1	299.374	2.428	0	0	3	52	2	8.1	-9.22	C17H21N3O2
11	ZINC000029651893	Cc1ccc(C)c(N2N=C(C(=O)NCCc3cccnc3)CCC2=O)c1	350.422	2.54	0	1	4	74	5	7.91	-13.08	C20H22N4O2
11	ZINC000059851897	CN1N=C(C(=O)Nc2ccc(C(=O)N(C)C3CCCCC3)cc2)CCC1=O	370.453	2.638	0	1	4	82	4	6.95	-15.75	C20H26N4O3
11	ZINC000060100844	Cc1ccc(C)c(N2N=C(C(=O)N3CCN(CCCOCC(F)(F)F)CC3)CCC2=O)c1	454.493	2.899	0	0	5	65	7	8.76	-12.12	C22H29F3N4O3
11	ZINC000060159015	Cc1ccc(C)c(N2N=C(C(=O)NCCNC(=O)OC(C)(C)C)CCC2=O)c1	388.468	2.427	0	2	5	100	5	5.68	-13.41	C20H28N4O4
11	ZINC000060168936	Cc1ccc(C)c(N2N=C(C(=O)Nc3cc[nH]n3)CCC2=O)c1	311.345	2.148	0	2	4	90	3	6.24	-12.84	C16H17N5O2
11	ZINC000077114831	Cc1ccc(C)c(N2N=C(C(=O)NC[C@H](C)C[C@@H](C)O)CCC2=O)c1	345.443	2.309	0	2	4	82	6	5.58	-10.58	C19H27N3O3
11	ZINC000078170667	Cc1cccc([C@H](C)CNC(=O)C2=NN(C(C)C)C(=O)CC2)c1	315.417	2.602	0	1	3	61	5	7.51	-8.61	C18H25N3O2
11	ZINC000078230770	Cc1ccc(C)c(N2N=C(C(=O)Nc3ccnc(C)c3)CCC2=O)c1	336.395	3.128	0	1	4	74	3	7.69	-11.37	C19H20N4O2
11	ZINC000078477674	CN1CCN(CCCNC(=O)C2=NN(c3ccccc3)C(=O)CC2)CC1	357.458	0.923	1	2	4	69	6	5.76	-42.41	C19H27N5O2
11	ZINC000082976491	Cc1nc2n(n1)CCC[C@@H]2NC(=O)C1=NN(c2ccccc2)C(=O)[C@@H](C)N1	367.413	0.876	0	2	7	104	3	5.66	-16.82	C18H21N7O2
11	ZINC000092552329	Cn1cnn(-c2ccc(NC(=O)C3=NNC(=O)CC3)cc2)c1=O	314.305	-0.225	0	2	7	110	3	4.35	-19.89	C14H14N6O3
11	ZINC000109823218	CN1CCN(CC(=O)N2CCC(c3ccccc3)=N2)c2ccccc21	334.423	2.579	0	0	4	39	3	6.81	-11.04	C20H22N4O
11	ZINC000119164595	CC(C)C[C@@H]1CCC(=O)N(CC(=O)N2CCC(c3ccccc3)=N2)C1=O	355.438	2.434	0	0	4	70	5	9.43	-16.85	C20H25N3O3
11	ZINC000119571929	Cc1ccc(C)c(N2N=C(c3nc([C@@H]4CCOC4)no3)CCC2=O)c1	340.383	2.721	0	0	6	80	3	5.73	-12.83	C18H20N4O3
11	ZINC000119572062	Cc1ccc(C)c(N2N=C(c3nc([C@H]4CCOC4)no3)CCC2=O)c1	340.383	2.721	0	0	6	80	3	5.86	-12.37	C18H20N4O3
11	ZINC000137284483	Cc1cc(C)cc(C[C@@H](C)NC(=O)C2=NN(CCO)C(=O)CC2)c1	331.416	1.321	0	2	4	82	6	4.49	-10.01	C18H25N3O3
11	ZINC000154786986	Cc1ccc(C)c(N2N=C(C(=O)N3CC[C@]4(CCOC4)C3)CCC2=O)c1	355.438	2.425	0	0	4	62	2	8.09	-10.48	C20H25N3O3
11	ZINC000154787086	Cc1ccc(C)c(N2N=C(C(=O)N3CC[C@@]4(CCOC4)C3)CCC2=O)c1	355.438	2.425	0	0	4	62	2	8.1	-11.21	C20H25N3O3
11	ZINC000159940667	Cc1cccc([C@H](NC(=O)C2=NN(C)C(=O)CC2)c2ccccn2)c1	336.395	2.204	0	1	4	74	4	6.76	-10.67	C19H20N4O2
11	ZINC000159940803	Cc1cccc([C@@H](NC(=O)C2=NN(C)C(=O)CC2)c2ccccn2)c1	336.395	2.204	0	1	4	74	4	6.54	-9.72	C19H20N4O2
11	ZINC000177010429	Cc1ccc(C)c(N2N=C(c3nc(-c4cnccn4)no3)CCC2=O)c1	348.366	2.675	0	0	7	97	3	5.34	-16.27	C18H16N6O2
11	ZINC000177768405	Cc1ccc(C)c(N2N=C(C(=O)N3CCC(C)(O)CC3)CCC2=O)c1	343.427	2.16	0	1	4	73	2	6.65	-10.12	C19H25N3O3
11	ZINC000177998855	C[C@@]1(O)CCN(CC(=O)N2N=C(c3ccco3)C[C@H]2c2ccco2)C1	343.383	2.007	0	1	6	82	4	2.72	-13.75	C18H21N3O4
11	ZINC000183901087	Cc1ccc(C)c(N2N=C(C(=O)NCC(F)(F)CO)CCC2=O)c1	339.342	1.53	0	2	4	82	5	3.64	-12.46	C16H19F2N3O3
11	ZINC000184196189	Cc1nnc(CNC(=O)C2=NN(c3ccccc3)C(=O)CC2)n1C1CC1	352.398	1.721	0	1	6	92	5	8.25	-16.28	C18H20N6O2
12	ZINC000060346872	Cc1cc(C(=O)N2CCSCC2)ccc1NC(=O)C1=NN(C)C(=O)CC1	374.466	1.731	0	1	5	82	3	6.21	-13.14	C18H22N4O3S
12	ZINC000092497200	C[C@@H]1OCC[C@H]1C(=O)Nc1ccc(C2=NNC(=O)CC2)cc1	301.346	1.664	0	2	4	79	3	3.55	-18.12	C16H19N3O3
12	ZINC000119533911	C[C@@H]1CC[C@H](NCC(=O)N2CCC(c3ccccc3)=N2)[C@H](C)C1	313.445	3.037	1	1	2	49	4	9.6	-33.65	C19H27N3O
13	ZINC000014669871	CCCCn1c(N)c(N(CC(C)C)C(=O)C2=NN(c3cc(C)ccc3C)C(=O)CC2)c(=O)[nH]c1=O	482.585	2.708	0	2	7	133	8	10.75	-22.54	C25H34N6O4
13	ZINC000014748400	CC(C)N1C[C@@H](OCc2ccc(OC(F)(F)F)cc2)CN(C(=O)C2=NNC(=O)CC2)CC1=O	470.448	1.816	0	1	6	100	6	5.69	-13.94	C21H25F3N4O5
13	ZINC000029775932	CC(C)c1csc(NC(=O)C2=NN([C@H]3CCS(=O)(=O)C3)C(=O)CC2)n1	384.483	1.371	0	1	7	108	4	2.68	-16.54	C15H20N4O4S2
13	ZINC000049122525	CC[C@@H](C)NC(=O)c1cccc(CNC(=O)C2=NN(C)C(=O)CC2)c1	344.415	1.439	0	2	4	90	6	4.69	-14.7	C18H24N4O3
13	ZINC000049122528	CC[C@H](C)NC(=O)c1cccc(CNC(=O)C2=NN(C)C(=O)CC2)c1	344.415	1.439	0	2	4	90	6	4.69	-14.72	C18H24N4O3
13	ZINC000077721299	C[C@H](NC(=O)C1=NN(Cc2ccccc2)C(=O)CC1)C(=O)N(C)C	330.388	0.758	0	1	4	82	5	4.9	-11.14	C17H22N4O3
13	ZINC000119238556	C[C@H](NC(=O)C1=NN(Cc2ccc(F)cc2)C(=O)CC1)c1cnn(C)c1	357.389	1.915	0	1	5	79	5	6.36	-12.01	C18H20FN5O2
13	ZINC000129973988	CCc1nc2cc(NC(=O)C3=NN(C)C(=O)CC3)ccc2o1	300.318	1.937	0	1	5	87	3	2.11	-11.55	C15H16N4O3
13	ZINC000137263977	C[C@@H]1CN(C(=O)C2=NN(CCO)C(=O)CC2)CC[C@H]1c1ccccc1	343.427	1.609	0	1	4	73	4	5.59	-8.98	C19H25N3O3
13	ZINC000159148296	C[C@H](NC(=O)C1=NN(C)C(=O)CC1)c1cnn(C)c1	263.301	0.205	0	1	5	79	3	2.39	-11.45	C12H17N5O2
13	ZINC000160156061	CCc1ccc(NC(=O)[C@H]2C(=O)N(c3ccccc3)N=C2C)cc1	321.38	3.226	-1	1	3	65	4	8.47	-40.99	C19H19N3O2
13	ZINC000160156199	CCc1ccc(NC(=O)[C@@H]2C(=O)N(c3ccccc3)N=C2C)cc1	321.38	3.226	-1	1	3	65	4	8.47	-40.99	C19H19N3O2
13	ZINC000160156353	CCc1ccc(NC(=O)[C@H]2C(=O)N(c3nc(C)cc(C)n3)N=C2C)cc1	351.41	2.633	-1	1	5	90	4	9.52	-49.48	C19H21N5O2
13	ZINC000160156496	CCc1ccc(NC(=O)[C@@H]2C(=O)N(c3nc(C)cc(C)n3)N=C2C)cc1	351.41	2.633	-1	1	5	90	4	9.52	-49.48	C19H21N5O2
13	ZINC000177125339	CN(C)C1CCN(CCNC(=O)C2=NN(c3ccccc3)C(=O)CC2)CC1	371.485	1.312	1	2	4	69	6	6.02	-41.93	C20H29N5O2
13	ZINC000177958215	C[C@H]1NC(C(=O)NCc2ccc([C@@H](C)O)cc2)=NN(c2ccccc2)C1=O	366.421	1.695	0	3	5	94	5	4.66	-10.92	C20H22N4O3
13	ZINC000177958228	C[C@@H]1NC(C(=O)NCc2ccc([C@@H](C)O)cc2)=NN(c2ccccc2)C1=O	366.421	1.695	0	3	5	94	5	4.63	-10.88	C20H22N4O3
13	ZINC000183886915	CC(C)[C@@H]1CCC[C@@H](NC(=O)C2=NN(CCO)C(=O)CC2)CC1	323.437	1.678	0	2	4	82	5	3.26	-8.18	C17H29N3O3
13	ZINC000185244824	O=C1CCC(C(=O)N2CCN(C3CC3)c3ccc(F)cc32)=NN1CCO	360.389	1.112	0	1	5	76	4	3.6	-10.89	C18H21FN4O3
14	ZINC000009867124	C[C@H](Sc1nnc(C2CCCCC2)o1)C(=O)N1N=C(c2ccc(Cl)cc2)C[C@H]1c1ccco1	485.009	6.222	0	0	7	84	6	9.24	-12.59	C24H25ClN4O3S
14	ZINC000009867137	C[C@@H](Sc1nnc(C2CCCCC2)o1)C(=O)N1N=C(c2ccc(Cl)cc2)C[C@@H]1c1ccco1	485.009	6.222	0	0	7	84	6	9.26	-12.57	C24H25ClN4O3S
14	ZINC000015304103	C[C@@H]1CCc2ccccc2N1CC(=O)N1CCC(c2ccccc2)=N1	333.435	3.464	0	0	3	35	3	9.41	-9.57	C21H23N3O
14	ZINC000077455425	CN(C)CCN1CCCN(C(=O)C2=NN(c3ccccc3)C(=O)CC2)CC1	371.485	1.265	1	1	4	60	5	8.63	-41.79	C20H29N5O2
14	ZINC000079583012	C[C@@H]1CCc2c(F)cccc2[C@H]1NC(=O)C1=NN(C)C(=O)CC1	317.364	2.173	0	1	3	61	2	6.26	-8.65	C17H20FN3O2
14	ZINC000079583015	C[C@H]1CCc2c(F)cccc2[C@H]1NC(=O)C1=NN(C)C(=O)CC1	317.364	2.173	0	1	3	61	2	6.59	-8.26	C17H20FN3O2
14	ZINC000091162875	CCc1nn(C)cc1NC(=O)C1=NN(c2ccccc2)C(=O)[C@H](C)N1	340.387	1.259	0	2	6	91	4	5.35	-11.32	C17H20N6O2
14	ZINC000119274893	CC(C)[C@H](NC(=O)C1=NN(C)C(=O)CC1)c1ccc(F)cc1F	323.343	2.386	0	1	3	61	4	6.69	-9.36	C16H19F2N3O2
14	ZINC000119338803	CCc1onc(C)c1NC(=O)C1=NN(c2ccc(C)cc2)C(=O)CN1	341.371	1.742	0	2	6	99	4	5.83	-11.37	C17H19N5O3
14	ZINC000119403161	Cn1ccnc1S(=O)(=O)CC(=O)N1CCC(c2ccccc2)=N1	332.385	0.83	0	0	6	84	4	4.64	-21.42	C15H16N4O3S
14	ZINC000119413839	Cn1c(C2CC2)nnc1S(=O)(=O)CC(=O)N1CCC(c2ccccc2)=N1	373.438	1.103	0	0	7	97	5	6.64	-22.72	C17H19N5O3S
14	ZINC000119469863	CN1N=C(C(=O)N2CCC[C@H](Cc3nccn3C)C2)CCC1=O	317.393	0.809	0	0	5	70	3	6.45	-16.64	C16H23N5O2
14	ZINC000119883568	C[C@@H]1CN(Cc2ccccc2)C[C@@H]1NC(=O)C1=NN(C)C(=O)CC1	328.416	1.231	1	2	3	66	4	7.22	-45.79	C18H24N4O2
14	ZINC000119941342	C[C@H](NC(=O)C1=NN(C)C(=O)CC1)c1ccc(OCC2CC2)c(F)c1	347.39	2.4	0	1	4	71	6	6.54	-11.76	C18H22FN3O3
14	ZINC000129595547	CC(C)CN1N=C(C(=O)N(C)Cc2cccc(N(C)C)c2)CCC1=O	344.459	2.345	0	0	4	56	6	9.06	-9.7	C19H28N4O2
14	ZINC000129619436	C[C@H](O)[C@H]1CCCN(C(=O)CCC(=O)N2CCC(c3ccccc3)=N2)C1	357.454	2.023	0	1	4	73	5	6.52	-13.23	C20H27N3O3
14	ZINC000137207775	CC[C@H](NC(=O)C1=NN(CCO)C(=O)CC1)c1cc(F)ccc1F	339.342	1.503	0	2	4	82	6	3.69	-9.81	C16H19F2N3O3
14	ZINC000140165973	CC1(C)COCCN1CC(=O)N1N=C(c2ccco2)C[C@@H]1c1ccco1	357.41	2.661	0	0	6	71	4	5.06	-11.17	C19H23N3O4
15	ZINC000077641422	NC(=O)C1(NC(=O)C2=NN(c3ccccc3)C(=O)CC2)CCCCC1	342.399	1.474	0	2	4	104	4	4.2	-14.3	C18H22N4O3
15	ZINC000077642255	NC(=O)C1(NC(=O)C2=NN(Cc3ccccc3)C(=O)CC2)CCCCC1	356.426	1.469	0	2	4	104	5	4.6	-14.53	C19H24N4O3
15	ZINC000119072068	CC[C@@H](NC(=O)C1=NN(C)C(=O)CC1)[C@H](O)c1ccc(C(F)(F)F)cc1	371.359	2.242	0	2	4	82	5	4.51	-10.96	C17H20F3N3O3
15	ZINC000119151043	CC(=O)c1ccc(OCC(=O)N2CCC(c3ccccc3)=N2)c([N+](=O)[O-])c1	367.361	2.813	0	0	6	102	6	10.82	-26.76	C19H17N3O5
15	ZINC000139543447	Cc1ccc(-c2nnc(NC(=O)C3=NN(CC(C)C)C(=O)CC3)[nH]2)o1	344.375	1.946	0	2	6	116	5	7.28	-11.75	C16H20N6O3
15	ZINC000160092168	CC1=NN(C)C(=O)[C@@H]1C(=O)Nc1cccc(C)c1C	259.309	1.706	-1	1	3	65	2	4.94	-38.79	C14H17N3O2
15	ZINC000160092304	CC1=NN(C)C(=O)[C@H]1C(=O)Nc1cccc(C)c1C	259.309	1.706	-1	1	3	65	2	4.94	-38.79	C14H17N3O2
15	ZINC000160140374	CC1=NN(C)C(=O)[C@@H]1C(=O)Nc1cc(Cl)cc(Cl)c1	300.145	2.396	-1	1	3	65	2	4.53	-32.42	C12H11Cl2N3O2
15	ZINC000160140507	CC1=NN(C)C(=O)[C@H]1C(=O)Nc1cc(Cl)cc(Cl)c1	300.145	2.396	-1	1	3	65	2	4.53	-32.42	C12H11Cl2N3O2
15	ZINC000160152012	CC1=NN(C)C(=O)[C@@H]1C(=O)Nc1cc(C)cc(C)c1	259.309	1.706	-1	1	3	65	2	4.84	-38.73	C14H17N3O2
15	ZINC000160152129	CC1=NN(C)C(=O)[C@H]1C(=O)Nc1cc(C)cc(C)c1	259.309	1.706	-1	1	3	65	2	4.84	-38.73	C14H17N3O2
15	ZINC000177490198	CN(C)[C@H]1CCC[C@H](NC(=O)CCC(=O)N2CCC(c3ccccc3)=N2)C1	370.497	2.392	1	2	3	66	6	9.51	-46.98	C21H30N4O2
15	ZINC000185960320	C[S@](=O)Cc1ccccc1NC(=O)C1=NN(c2ccccc2)C(=O)CC1	369.446	2.687	0	1	4	78	5	6.6	-17.86	C19H19N3O3S
16	ZINC000009715287	Cc1nnc(SCC(=O)N2N=C(c3ccc4ccccc4c3)C[C@@H]2c2ccccc2)n(N)c1=O	470.558	3.284	0	1	8	106	5	11.62	-12.74	C25H22N6O2S
16	ZINC000009849830	COc1cc(/C=C2\C(=O)N(c3ccccc3)N=C2c2ccccc2)cc(Cl)c1OCc1ccccc1	494.978	6.762	0	0	4	51	7	15.95	-18.05	C30H23ClN2O3
16	ZINC000029631991	Cc1cc(N2CCN(CC(=O)N3CCC(c4ccccc4)=N3)CC2)nc(C(C)C)n1	406.534	2.667	0	0	6	64	5	8.48	-13.39	C23H30N6O
16	ZINC000049244767	COCC(=O)N1CCN(C(=O)C2=NN(c3cccc(C)c3)C(=O)CC2)CC1	372.425	0.795	0	0	5	82	4	7.1	-19.47	C19H24N4O4
16	ZINC000060017912	CCOC(=O)[C@H](Cc1ccccc1)NC(=O)C1=NN(c2ccccc2)C(=O)CC1	393.443	2.46	0	1	5	88	7	10.18	-13.09	C22H23N3O4
16	ZINC000060101643	CC(=O)N1N=C(c2ccccc2O)C[C@@H]1c1ccc2nccnc2c1	332.363	3.033	0	1	5	78	2	5.23	-15.03	C19H16N4O2
16	ZINC000060101671	CC(=O)N1N=C(c2ccc3c(c2)OCO3)C[C@H]1c1ccccc1C	322.364	3.421	0	0	4	51	2	8.29	-13.29	C19H18N2O3
16	ZINC000060309407	CCC[C@H]1CCc2nc(NC(=O)C3=NN(C)C(=O)CC3)sc2C1	334.445	2.595	0	1	5	74	4	6.89	-11.03	C16H22N4O2S
16	ZINC000077124413	CNC(=O)c1cccc(CCNC(=O)C2=NNC(=O)CC2)c1	302.334	-0.029	0	3	4	99	5	1.23	-16.16	C15H18N4O3
16	ZINC000094095897	COc1cc(F)cc(CNC(=O)C2=NN(C)C(=O)CC2)c1	293.298	1.059	0	1	4	71	4	3.17	-9.32	C14H16FN3O3
16	ZINC000119403071	C[C@H](Cc1ccc(O)cc1)N(C)CC(=O)N1CCC(c2ccccc2)=N1	351.45	2.892	0	1	4	56	6	6.65	-10.51	C21H25N3O2
16	ZINC000128788448	Cc1cccc2c(CCNC(=O)C3=NN(C)C(=O)CC3)c[nH]c12	312.373	1.743	0	2	3	77	4	5.28	-12.25	C17H20N4O2
16	ZINC000129560321	CC(C)CN1N=C(C(=O)NCCn2cc([N+](=O)[O-])cn2)CCC1=O	336.352	0.542	0	1	7	122	7	4.69	-16.64	C14H20N6O4
16	ZINC000129639765	CC(C)CN1N=C(C(=O)NCCc2cc3ccccc3[nH]2)CCC1=O	340.427	2.461	0	2	3	77	6	6.68	-11.47	C19H24N4O2
16	ZINC000139174031	Cc1cc(NC(=O)C2=NN(CC(C)C)C(=O)CC2)[nH]n1	277.328	1.29	0	2	4	90	4	3.88	-9.59	C13H19N5O2
16	ZINC000160083176	CC1=NN(Cc2ccccc2)C(=O)[C@@H]1C(=O)Nc1ccccc1C	321.38	2.968	-1	1	3	65	4	8.34	-40.13	C19H19N3O2
16	ZINC000160083303	CC1=NN(Cc2ccccc2)C(=O)[C@H]1C(=O)Nc1ccccc1C	321.38	2.968	-1	1	3	65	4	8.34	-40.13	C19H19N3O2
16	ZINC000160091898	CC1=NN(Cc2ccccc2)C(=O)[C@@H]1C(=O)Nc1cccc(C)c1C	335.407	3.276	-1	1	3	65	4	8.87	-40.65	C20H21N3O2
16	ZINC000160092034	CC1=NN(Cc2ccccc2)C(=O)[C@H]1C(=O)Nc1cccc(C)c1C	335.407	3.276	-1	1	3	65	4	8.87	-40.65	C20H21N3O2
16	ZINC000160095014	CC1=NN(CC(C)C)C(=O)[C@@H]1C(=O)Nc1cccc(C)c1C	301.39	2.732	-1	1	3	65	4	7.16	-39.36	C17H23N3O2
16	ZINC000160095145	CC1=NN(CC(C)C)C(=O)[C@H]1C(=O)Nc1cccc(C)c1C	301.39	2.732	-1	1	3	65	4	7.16	-39.36	C17H23N3O2
16	ZINC000160116571	CC1=NN(Cc2ccccc2)C(=O)[C@@H]1C(=O)Nc1ccc(F)c(F)c1	343.333	2.938	-1	1	3	65	4	7.55	-35.52	C18H15F2N3O2
16	ZINC000160116684	CC1=NN(Cc2ccccc2)C(=O)[C@H]1C(=O)Nc1ccc(F)c(F)c1	343.333	2.938	-1	1	3	65	4	7.55	-35.52	C18H15F2N3O2
16	ZINC000160135519	CC1=NN(Cc2ccccc2)C(=O)[C@@H]1C(=O)Nc1ccc(C)c(C)c1	335.407	3.27	-1	1	3	65	4	8.64	-40.8	C20H21N3O2
16	ZINC000160135661	CC1=NN(Cc2ccccc2)C(=O)[C@H]1C(=O)Nc1ccc(C)c(C)c1	335.407	3.276	-1	1	3	65	4	8.64	-40.8	C20H21N3O2
16	ZINC000160142212	CC1=NN(CC(C)C)C(=O)[C@@H]1C(=O)Nc1cccc(F)c1	291.326	2.255	-1	1	3	65	4	6.08	-37.98	C15H18FN3O2
16	ZINC000160142340	CC1=NN(CC(C)C)C(=O)[C@H]1C(=O)Nc1cccc(F)c1	291.326	2.255	-1	1	3	65	4	6.08	-37.98	C15H18FN3O2
16	ZINC000160151748	CC1=NN(Cc2ccccc2)C(=O)[C@@H]1C(=O)Nc1cc(C)cc(C)c1	335.407	3.276	-1	1	3	65	4	8.77	-40.67	C20H21N3O2
16	ZINC000160151887	CC1=NN(Cc2ccccc2)C(=O)[C@H]1C(=O)Nc1cc(C)cc(C)c1	335.407	3.276	-1	1	3	65	4	8.77	-40.67	C20H21N3O2
16	ZINC000160154487	CC1=NN(CC(C)C)C(=O)[C@@H]1C(=O)Nc1cc(C)cc(C)c1	301.39	2.732	-1	1	3	65	4	7.36	-39.67	C17H23N3O2
16	ZINC000160154621	CC1=NN(CC(C)C)C(=O)[C@H]1C(=O)Nc1cc(C)cc(C)c1	301.39	2.732	-1	1	3	65	4	7.36	-39.67	C17H23N3O2
16	ZINC000160155022	CC1=NN(CC(C)C)C(=O)[C@@H]1C(=O)Nc1cccc2ccccc12	323.396	3.269	-1	1	3	65	4	8.44	-41.9	C19H21N3O2
16	ZINC000160155159	CC1=NN(CC(C)C)C(=O)[C@H]1C(=O)Nc1cccc2ccccc12	323.396	3.269	-1	1	3	65	4	8.44	-41.9	C19H21N3O2
16	ZINC000160158702	CC1=NN(CC(C)C)C(=O)[C@@H]1C(=O)Nc1cccc(C)c1	287.363	2.424	-1	1	3	65	4	6.39	-38.96	C16H21N3O2
16	ZINC000160158811	CC1=NN(CC(C)C)C(=O)[C@H]1C(=O)Nc1cccc(C)c1	287.363	2.424	-1	1	3	65	4	6.39	-38.96	C16H21N3O2
16	ZINC000178174200	Cc1cc(N2CCC(NC(=O)C3=NNC(=O)CC3)CC2)nc(C)n1	330.392	0.444	0	2	6	99	3	2.57	-12.44	C16H22N6O2
16	ZINC000178178386	Cc1cc(N2CCC(NC(=O)C3=NN(C)C(=O)CC3)CC2)nc(C)n1	344.419	0.787	0	1	6	90	3	4.18	-12.69	C17H24N6O2
16	ZINC000185452414	CCOc1ccc(NC(=O)C2=NN(C)C(=O)CC2)c2ncccc12	326.356	2.18	0	1	5	83	4	4.54	-10.96	C17H18N4O3
17	ZINC000009720767	CCOc1ccc(NC(=O)C2=NN(C)C(=O)CC2)c2ncccc12	326.356	2.18	0	1	5	83	4	4.54	-10.96	C17H18N4O3
17	ZINC000009833474	Cc1cc(C)n2c(SCC(=O)N3N=C(c4cccs4)C[C@H]3c3ccco3)nnc2n1	438.538	3.866	0	0	9	88	5	12.63	-22.48	C20H18N6O2S2
17	ZINC000009834359	Cc1ccc(C2=NN(C(=O)Cn3nc(-c4cccs4)oc3=O)[C@H](c3ccco3)C2)cc1	434.477	3.844	0	0	8	93	5	8.55	-18.04	C22H18N4O4S
17	ZINC000009834361	Cc1ccc(C2=NN(C(=O)Cn3nc(-c4cccs4)oc3=O)[C@@H](c3ccco3)C2)cc1	434.477	3.844	0	0	8	93	5	8.55	-17.5	C22H18N4O4S
17	ZINC000009834378	Cc1ccc(C2=NN(C(=O)Cn3cnc4cc(F)ccc4c3=O)[C@H](c3ccco3)C2)cc1	430.439	3.815	0	0	6	80	4	12.22	-18.25	C24H19FN4O3
17	ZINC000009834391	Cc1ccc(C2=NN(C(=O)CSc3nnc4nc(C)cc(C)n34)[C@H](c3ccco3)C2)cc1	446.536	4.113	0	0	8	88	5	14.29	-23.55	C23H22N6O2S
17	ZINC000009861447	Cc1ccc(C2=NN(C(=O)CN3C(=O)N[C@](C)(c4ccc(F)c(F)c4)C3=O)[C@H](c3ccco3)C2)cc1	492.482	4.011	0	1	5	95	5	10.82	-16.99	C26H22F2N4O4
17	ZINC000009861449	Cc1ccc(C2=NN(C(=O)CN3C(=O)N[C@](C)(c4ccc(F)c(F)c4)C3=O)[C@@H](c3ccco3)C2)cc1	492.482	4.011	0	1	5	95	5	10.82	-17.32	C26H22F2N4O4
17	ZINC000009861451	Cc1ccc(C2=NN(C(=O)CN3C(=O)N[C@@](C)(c4ccc(F)c(F)c4)C3=O)[C@H](c3ccco3)C2)cc1	492.482	4.011	0	1	5	95	5	10.83	-17.6	C26H22F2N4O4
17	ZINC000009861452	Cc1ccc(C2=NN(C(=O)CN3C(=O)N[C@@](C)(c4ccc(F)c(F)c4)C3=O)[C@@H](c3ccco3)C2)cc1	492.482	4.011	0	1	5	95	5	10.83	-17.99	C26H22F2N4O4
17	ZINC000009863256	Cc1ccc(C2=NN(C(=O)CSc3nnnn3C[C@@H]3CCCO3)[C@H](c3ccco3)C2)cc1	452.54	3.224	0	0	9	98	7	9.49	-15.92	C22H24N6O3S
17	ZINC000009863266	Cc1ccc(C2=NN(C(=O)CSc3nnnn3C[C@@H]3CCCO3)[C@@H](c3ccco3)C2)cc1	452.54	3.224	0	0	9	98	7	9.49	-16.04	C22H24N6O3S
17	ZINC000009863276	Cc1ccc(C2=NN(C(=O)CSc3nnnn3C[C@H]3CCCO3)[C@H](c3ccco3)C2)cc1	452.54	3.224	0	0	9	98	7	9.43	-16.8	C22H24N6O3S
17	ZINC000009863286	Cc1ccc(C2=NN(C(=O)CSc3nnnn3C[C@H]3CCCO3)[C@@H](c3ccco3)C2)cc1	452.54	3.224	0	0	9	98	7	9.43	-16.91	C22H24N6O3S
17	ZINC000009871970	CCOc1ccc(CN2C(=O)[C@]3(SC(NC(C)=O)=NN3C(C)=O)c3cc(Cl)ccc32)cc1	472.954	3.441	0	1	6	91	4	9.47	-20.19	C22H21ClN4O4S
17	ZINC000009871981	CCOc1ccc(CN2C(=O)[C@@]3(SC(NC(C)=O)=NN3C(C)=O)c3cc(Cl)ccc32)cc1	472.954	3.441	0	1	6	91	4	9.47	-19.37	C22H21ClN4O4S
17	ZINC000009872024	CC(=O)NC1=NN(C(C)=O)[C@]2(S1)C(=O)N(CCOc1ccc(C)cc1)c1ccc(C)cc12	452.536	2.884	0	1	6	91	4	9.74	-19.49	C23H24N4O4S
17	ZINC000009872031	CC(=O)NC1=NN(C(C)=O)[C@@]2(S1)C(=O)N(CCOc1ccc(C)cc1)c1ccc(C)cc12	452.536	2.884	0	1	6	91	4	9.74	-20.52	C23H24N4O4S
17	ZINC000009872067	CCOc1ccc(CN2C(=O)[C@]3(SC(NC(C)=O)=NN3C(C)=O)c3cc(C)ccc32)cc1	452.536	3.096	0	1	6	91	4	9.59	-21	C23H24N4O4S
17	ZINC000009872070	CCOc1ccc(CN2C(=O)[C@@]3(SC(NC(C)=O)=NN3C(C)=O)c3cc(C)ccc32)cc1	452.536	3.096	0	1	6	91	4	9.6	-20.34	C23H24N4O4S
17	ZINC000009872111	CC(=O)NC1=NN(C(C)=O)[C@]2(S1)C(=O)N(CCOc1cccc(C)c1)c1c(C)cccc12	452.536	2.884	0	1	6	91	4	9.39	-24.37	C23H24N4O4S
17	ZINC000009872116	CC(=O)NC1=NN(C(C)=O)[C@@]2(S1)C(=O)N(CCOc1cccc(C)c1)c1c(C)cccc12	452.536	2.884	0	1	6	91	4	9.4	-23.78	C23H24N4O4S
17	ZINC000009872122	CC(=O)NC1=NN(C(C)=O)[C@]2(S1)C(=O)N(CCOc1ccc(C)cc1)c1c(C)cccc12	452.536	2.884	0	1	6	91	4	9.42	-24.19	C23H24N4O4S
17	ZINC000009872130	CC(=O)NC1=NN(C(C)=O)[C@@]2(S1)C(=O)N(CCOc1ccc(C)cc1)c1c(C)cccc12	452.536	2.884	0	1	6	91	4	9.43	-23.64	C23H24N4O4S
17	ZINC000009872167	CC(=O)NC1=NN(C(C)=O)[C@]2(S1)C(=O)N(CCCOc1ccccc1)c1c(C)cc(C)cc12	466.563	3.274	0	1	6	91	5	10.15	-22.65	C24H26N4O4S
17	ZINC000009872183	CC(=O)NC1=NN(C(C)=O)[C@]2(S1)C(=O)N(CCCOc1cccc(C)c1)c1c(C)cc(C)cc12	480.59	3.583	0	1	6	91	5	10.8	-22.6	C25H28N4O4S
17	ZINC000009872189	CC(=O)NC1=NN(C(C)=O)[C@@]2(S1)C(=O)N(CCCOc1cccc(C)c1)c1c(C)cc(C)cc12	480.59	3.583	0	1	6	91	5	10.8	-21.17	C25H28N4O4S
17	ZINC000009872226	CC(=O)NC1=NN(C(C)=O)[C@]2(S1)C(=O)N(CCOc1ccccc1)c1c2ccc(C)c1C	452.536	2.884	0	1	6	91	4	9.5	-19.77	C23H24N4O4S
17	ZINC000009872231	CC(=O)NC1=NN(C(C)=O)[C@@]2(S1)C(=O)N(CCOc1ccccc1)c1c2ccc(C)c1C	452.536	2.884	0	1	6	91	4	9.5	-20.54	C23H24N4O4S
17	ZINC000009872291	CC(=O)NC1=NN(C(C)=O)[C@]2(S1)C(=O)N(CCOc1ccccc1)c1c2ccc(Cl)c1Cl	493.372	3.574	0	1	6	91	4	9.36	-17.63	C21H18Cl2N4O4S
17	ZINC000009872296	CC(=O)NC1=NN(C(C)=O)[C@@]2(S1)C(=O)N(CCOc1ccccc1)c1c2ccc(Cl)c1Cl	493.372	3.574	0	1	6	91	4	9.36	-18.26	C21H18Cl2N4O4S
17	ZINC000009872309	CC(=O)NC1=NN(C(C)=O)[C@]2(S1)C(=O)N(CCOc1ccc(C)cc1)c1c(Cl)cccc12	472.954	3.229	0	1	6	91	4	9.53	-19.01	C22H21ClN4O4S
17	ZINC000009872318	CC(=O)NC1=NN(C(C)=O)[C@@]2(S1)C(=O)N(CCOc1ccc(C)cc1)c1c(Cl)cccc12	472.954	3.229	0	1	6	91	4	9.53	-19.66	C22H21ClN4O4S
17	ZINC000009872325	CC(=O)NC1=NN(C(C)=O)[C@]2(S1)C(=O)N(CCOc1ccccc1C)c1c(Cl)cccc12	472.954	3.229	0	1	6	91	4	9.47	-19.04	C22H21ClN4O4S
17	ZINC000009872333	CC(=O)NC1=NN(C(C)=O)[C@@]2(S1)C(=O)N(CCOc1ccccc1C)c1c(Cl)cccc12	472.954	3.229	0	1	6	91	4	9.47	-19.88	C22H21ClN4O4S
17	ZINC000009872358	CC(=O)NC1=NN(C(C)=O)[C@]2(S1)C(=O)N(CCOc1ccccc1)c1c(Cl)cccc12	458.927	2.921	0	1	6	91	4	8.86	-19.02	C21H19ClN4O4S
17	ZINC000009872365	CC(=O)NC1=NN(C(C)=O)[C@@]2(S1)C(=O)N(CCOc1ccccc1)c1c(Cl)cccc12	458.927	2.921	0	1	6	91	4	8.86	-19.64	C21H19ClN4O4S
17	ZINC000009872411	CC(=O)NC1=NN(C(C)=O)[C@@]2(S1)C(=O)N(Cc1ccccc1OC(C)C)c1c(Cl)cccc12	486.981	3.829	0	1	6	91	4	10.95	-19.42	C23H23ClN4O4S
17	ZINC000009872430	CCOc1ccc(CN2C(=O)[C@]3(SC(NC(C)=O)=NN3C(C)=O)c3cccc(Cl)c32)cc1	472.954	3.441	0	1	6	91	4	9.08	-19.68	C22H21ClN4O4S
17	ZINC000009872448	CCOc1ccc(CN2C(=O)[C@@]3(SC(NC(C)=O)=NN3C(C)=O)c3cccc(Cl)c32)cc1	472.954	3.441	0	1	6	91	4	9.08	-19.38	C22H21ClN4O4S
17	ZINC000009872452	CC(=O)NC1=NN(C(C)=O)[C@]2(S1)C(=O)N(CCCOc1ccccc1C)c1ccc(Cl)cc12	486.981	3.619	0	1	6	91	5	10.42	-20.03	C23H23ClN4O4S
17	ZINC000009875103	Cc1ccc(NC(=O)CCC(=O)N2CCC(c3ccccc3)=N2)cc1S(=O)(=O)N1CCOCC1	484.578	2.371	0	1	6	108	7	6.18	-17.34	C24H28N4O5S
17	ZINC000014780367	Cc1ccc(N2N=C(C(=O)N[C@@H]3CCOc4ccccc43)CCC2=O)cc1Cl	397.862	3.771	0	1	4	71	3	8.2	-12.04	C21H20ClN3O3
17	ZINC000014780369	Cc1ccc(N2N=C(C(=O)N[C@H]3CCOc4ccccc43)CCC2=O)cc1Cl	397.862	3.771	0	1	4	71	3	8.2	-11.68	C21H20ClN3O3
17	ZINC000015231044	COC(=O)C1=NN(c2ccccc2)[C@@]2(S1)N(C)C(c1ccc(OC)cc1)=NN2C(C)=O	439.497	2.502	0	0	9	87	4	8.79	-15.67	C21H21N5O4S
17	ZINC000028019144	C[C@H]1CCCN(C(=O)C2=NN(c3ccccc3)C(=O)CC2)C1	299.374	2.428	0	0	3	52	2	8.1	-9.26	C17H21N3O2
17	ZINC000029774476	CCOc1ccc(CCC2CCN(C(=O)C3=NN(C)C(=O)CC3)CC2)cc1	371.481	2.865	0	0	4	62	6	9.18	-11.81	C21H29N3O3
17	ZINC000030207354	COC(=O)c1ccc(CN(C)C(=O)C2=NN(C)C(=O)CC2)cc1	317.345	1.04	0	0	5	79	4	6.84	-12.69	C16H19N3O4
17	ZINC000049055328	COc1ncccc1NC(=O)C1=NN(c2cccc(C)c2)C(=O)CC1	338.367	2.52	0	1	5	83	4	4.68	-11.02	C18H18N4O3
17	ZINC000049331656	Cc1ccc(N2N=C(C(=O)NCCC(=O)N(C)C)CCC2=O)cc1Cl	364.833	1.726	0	1	4	82	5	5.6	-18.11	C17H21ClN4O3
17	ZINC000059849647	Cc1ccc(N2N=C(C(=O)Nc3ccc(C)cn3)NCC2=O)cc1	323.356	1.587	0	2	5	86	3	6.62	-13.06	C17H17N5O2
17	ZINC000060101675	COc1ccccc1[C@@H]1CC(c2ccc3c(c2)OCO3)=NN1C(C)=O	338.363	3.122	0	0	5	60	3	7.23	-12.95	C19H18N2O4
17	ZINC000060347756	CN1N=C(C(=O)N2CCC(CNC(=O)c3cnn(C)c3)CC2)CCC1=O	360.418	-0.003	0	1	6	99	4	3.85	-18.29	C17H24N6O3
17	ZINC000060355553	Cc1ccc(N2N=C(C(=O)NCc3ccc(F)c(Cl)c3)NCC2=O)cc1	374.803	2.354	0	2	4	73	4	7	-11.75	C18H16ClFN4O2
17	ZINC000077113342	C[C@@H](O)C[C@@H](C)CNC(=O)C1=NN(Cc2ccc(F)cc2)C(=O)CC1	349.406	1.827	0	2	4	82	7	4.4	-9.99	C18H24FN3O3
17	ZINC000077138247	Cc1ccc(N2N=C(C(=O)N3[C@@H](C)COC[C@@H]3C)NCC2=O)cc1	330.388	0.881	0	1	5	74	2	5.33	-9.46	C17H22N4O3
17	ZINC000077138248	Cc1ccc(N2N=C(C(=O)N3[C@H](C)COC[C@H]3C)NCC2=O)cc1	330.388	0.881	0	1	5	74	2	5.69	-8.4	C17H22N4O3
17	ZINC000078155979	CC1(C)[C@H]2OCC[C@H]2[C@H]1NC(=O)C1=NN(c2ccccc2)C(=O)CC1	341.411	2.099	0	1	4	71	3	7.45	-9.24	C19H23N3O3
17	ZINC000078156535	CC1(C)[C@H]2OCC[C@H]2[C@H]1NC(=O)C1=NN(Cc2ccc(F)cc2)C(=O)CC1	373.428	2.234	0	1	4	71	4	7.95	-7.71	C20H24FN3O3
17	ZINC000078157357	CC1(C)[C@H]2OCC[C@H]2[C@H]1NC(=O)C1=NN(Cc2ccccc2)C(=O)CC1	355.438	2.095	0	1	4	71	4	7.88	-7.63	C20H25N3O3
17	ZINC000078484022	CN1CCC(NC(=O)C2=NN(Cc3ccccc3)C(=O)CC2)CC1	328.416	1.375	1	2	3	66	4	7.24	-45.36	C18H24N4O2
17	ZINC000078507968	NC(=O)[C@H]1CCCN1C(=O)C1=NN(Cc2ccccc2)C(=O)CC1	328.372	0.641	0	1	4	96	4	5.22	-17.34	C17H20N4O3
17	ZINC000078598964	Cc1nnc(NC(=O)CCC(=O)N2CCC(c3ccccc3)=N2)s1	343.412	2.202	0	1	6	87	5	6.42	-19.61	C16H17N5O2S
17	ZINC000078622759	Cn1nc2c(cc1=O)CN(CC(=O)N1CCC(c3ccccc3)=N1)CC2	351.41	0.775	0	0	6	70	3	5.84	-15.11	C19H21N5O2
17	ZINC000083081860	COCc1ccc([S@@](=O)CC(=O)N2CCC(c3ccccc3)=N2)cc1	356.447	2.577	-1	0	4	64	5	6.4	-65	C19H20N2O3S
17	ZINC000083081861	COCc1ccc([S@](=O)CC(=O)N2CCC(c3ccccc3)=N2)cc1	356.447	2.577	-1	0	4	64	5	6.4	-65	C19H20N2O3S
17	ZINC000083318962	COc1ccccc1/C=C1/C(=O)N(c2ccc([N+](=O)[O-])cc2)N=C1c1ccccc1	399.406	4.438	0	0	5	85	5	11.45	-11.36	C23H17N3O4
17	ZINC000091145179	Cn1cc(NC(=O)C2=NN(CCO)C(=O)CC2)c(-c2ccccc2)n1	341.371	0.996	0	2	6	99	5	2.75	-12.2	C17H19N5O3
17	ZINC000093788688	COc1ccc(F)cc1NC(=O)CCC(=O)N1CCC(c2ccccc2)=N1	369.396	3.19	0	1	4	71	6	7.79	-13.97	C20H20FN3O3
17	ZINC000109783415	C[C@H](c1cccc(O)c1)N(C)CC(=O)N1CCC(c2ccccc2)=N1	337.423	3.022	0	1	4	56	5	6.4	-10.27	C20H23N3O2
17	ZINC000119131817	Cc1ccc(N2N=C(C(=O)NCC3(C4CC4)CC3)NCC2=O)cc1	326.4	1.551	0	2	4	73	5	7.18	-8.64	C18H22N4O2
17	ZINC000119460171	CN1CCN(CC(=O)N2CCC(c3ccccc3)=N2)CC1=O	300.362	0.397	0	0	4	56	3	4.62	-15.63	C16H20N4O2
17	ZINC000119693705	Cc1cccc(N2N=C(C(=O)NCCc3nc(C)no3)CCC2=O)c1	341.371	1.528	0	1	6	100	5	4.32	-14.44	C17H19N5O3
17	ZINC000119993177	CN1CCC(NC(=O)C2=NN(Cc3ccc(F)cc3)C(=O)CC2)CC1	346.406	1.515	1	2	3	66	4	7.31	-46.41	C18H23FN4O2
17	ZINC000129590380	Cc1ccc(N2N=C(C(=O)NCc3cccc(N(C)C)n3)NCC2=O)cc1	366.425	1.022	0	2	6	89	5	6.19	-12.09	C19H22N6O2
17	ZINC000129925560	Cc1ccc(N2N=C(C(=O)N[C@@H]3CCO[C@H]3C)NCC2=O)cc1	316.361	0.538	0	2	5	83	3	3.73	-9.77	C16H20N4O3
17	ZINC000129925748	Cc1ccc(N2N=C(C(=O)N[C@H]3CCO[C@H]3C)NCC2=O)cc1	316.361	0.538	0	2	5	83	3	4.14	-9.52	C16H20N4O3
17	ZINC000137602443	Cc1ccn(CC(=O)N2CCC(c3ccccc3)=N2)c(=O)c1C#N	320.352	1.665	0	0	5	78	3	8.81	-24.65	C18H16N4O2
17	ZINC000159169479	Cn1cc([C@@]2(C)CN(CC(=O)N3CCC(c4ccccc4)=N3)CCO2)cn1	367.453	1.604	0	0	6	62	4	6.53	-11.89	C20H25N5O2
17	ZINC000159169604	Cn1cc([C@]2(C)CN(CC(=O)N3CCC(c4ccccc4)=N3)CCO2)cn1	367.453	1.604	0	0	6	62	4	6.55	-12.69	C20H25N5O2
17	ZINC000159496840	CC(=O)N1CC[C@@H](NC(=O)CCC(=O)N2CCC(c3ccccc3)=N2)C1	356.426	1.14	0	1	4	82	5	6.19	-20.78	C19H24N4O3
17	ZINC000159701861	Cc1cc(NC(=O)CCC(=O)N2CCC(c3ccccc3)=N2)c[nH]c1=O	352.394	2.039	0	2	4	94	5	5.88	-19.66	C19H20N4O3
17	ZINC000177370407	Cc1ccc(C2=NN(C(=O)CSc3cnn[nH]3)[C@@H](c3ccco3)C2)cc1	367.434	3.176	0	1	6	87	5	7.23	-12.24	C18H17N5O2S
17	ZINC000177839772	Cc1ccc([C@H](C)NC(=O)C2=NN(C)C(=O)CC2)cc1[N+](=O)[O-]	318.333	1.689	0	1	5	104	4	5.98	-13.83	C15H18N4O4
17	ZINC000177854752	Cc1cnc([C@H](C)NC(=O)CCC(=O)N2CCC(c3ccccc3)=N2)s1	370.478	3.046	0	1	5	74	6	7.2	-11.59	C19H22N4O2S
17	ZINC000177930073	Cc1cnc([C@@H](C)NC(=O)C2=NN(c3ccccc3)C(=O)CC2)s1	342.424	2.812	0	1	5	74	4	6.08	-10.03	C17H18N4O2S
17	ZINC000177930089	Cc1cnc([C@H](C)NC(=O)C2=NN(c3ccccc3)C(=O)CC2)s1	342.424	2.812	0	1	5	74	4	6.07	-10.02	C17H18N4O2S
17	ZINC000177930240	Cc1cnc([C@@H](C)NC(=O)C2=NN(c3ccccc3)C(=O)[C@H](C)N2)s1	357.439	1.967	0	2	6	86	4	5.17	-9.74	C17H19N5O2S
17	ZINC000177930255	Cc1cnc([C@H](C)NC(=O)C2=NN(c3ccccc3)C(=O)[C@H](C)N2)s1	357.439	1.967	0	2	6	86	4	5.16	-9.73	C17H19N5O2S
17	ZINC000177930288	Cc1cnc([C@H](C)NC(=O)C2=NN(c3ccccc3)C(=O)[C@@H](C)N2)s1	357.439	1.967	0	2	6	86	4	5.18	-9.8	C17H19N5O2S
17	ZINC000184542202	COc1cccc(F)c1NC(=O)CCC(=O)N1CCC(c2ccccc2)=N1	369.396	3.19	0	1	4	71	6	7.8	-16.11	C20H20FN3O3
17	ZINC000184892129	Cc1ccc2c(c1)nc(CNC(=O)C1=NN(C)C(=O)CC1)n2C	313.361	1.106	0	1	5	79	3	4.79	-13.16	C16H19N5O2
18	ZINC000009846786	NC(=O)C1CCN(CC(=O)N2N=C3/C(=C/c4cccs4)CCC[C@@H]3[C@H]2c2cccs2)CC1	468.648	4.13	0	1	6	79	5	7.48	-13.83	C24H28N4O2S2
18	ZINC000009846788	NC(=O)C1CCN(CC(=O)N2N=C3/C(=C/c4cccs4)CCC[C@@H]3[C@@H]2c2cccs2)CC1	468.648	4.13	0	1	6	79	5	7.59	-14.56	C24H28N4O2S2
18	ZINC000009873043	Cc1ccc(NC(=O)CCC(=O)N2CCC(c3ccccc3)=N2)cc1S(=O)(=O)N1CCCCC1	482.606	3.525	0	1	5	99	7	8.61	-16.32	C25H30N4O4S
18	ZINC000014748401	CC(C)N1C[C@H](OCc2ccc(OC(F)(F)F)cc2)CN(C(=O)C2=NNC(=O)CC2)CC1=O	470.448	1.816	0	1	6	100	6	5.74	-13.36	C21H25F3N4O5
18	ZINC000015231947	CC(=O)N/N=C1\NC(=O)[C@@H](CC(=O)Nc2ccc(C)cc2[N+](=O)[O-])S1	365.371	0.871	-	-	-	-	-	-	-	C14H15N5O5S
18	ZINC000015231948	CC(=O)N/N=C1\NC(=O)[C@H](CC(=O)Nc2ccc(C)cc2[N+](=O)[O-])S1	365.371	0.871	-	-	-	-	-	-	-	C14H15N5O5S
18	ZINC000015297491	CN(C)C(=O)C1CCN(CC(=O)N2CCC(c3ccccc3)=N2)CC1	342.443	1.423	0	0	4	56	4	6.49	-15.05	C19H26N4O2
18	ZINC000029727179	Cc1cc(CN(C)CC(=O)N2N=C(c3ccco3)C[C@@H]2c2ccco2)no1	368.393	2.979	0	0	7	88	6	6.43	-15.04	C19H20N4O4
18	ZINC000049085167	CC[C@H](C)C(=O)Nc1cccc(CNC(=O)C2=NN(C)C(=O)CC2)c1	344.415	1.896	0	2	4	90	6	4.82	-13.43	C18H24N4O3
18	ZINC000077113345	C[C@H](O)C[C@H](C)CNC(=O)C1=NN(Cc2ccc(F)cc2)C(=O)CC1	349.406	1.827	0	2	4	82	7	4.38	-9.86	C18H24FN3O3
18	ZINC000119330476	COc1cccc(-c2cc(NC(=O)C3=NN(C)C(=O)CC3)n(C)n2)c1	341.371	1.642	0	1	6	88	4	5.23	-14.72	C17H19N5O3
18	ZINC000119875845	CC(=O)N(C)C1CCN(CC(=O)N2CCC(c3ccccc3)=N2)CC1	342.443	1.566	0	0	4	56	4	6.8	-14.16	C19H26N4O2
18	ZINC000129475252	CC(C)CN1N=C(C(=O)N(C)Cc2nc(-c3ccccc3)c[nH]2)CCC1=O	367.453	2.67	0	1	4	81	6	8.74	-17.13	C20H25N5O2
18	ZINC000142164562	COc1cccc(N2N=C(c3cccnc3)CC2=O)c1	267.288	2.231	-1	0	4	58	3	5.32	-46.04	C15H13N3O2
18	ZINC000159496699	CC(=O)N1CC[C@H](NC(=O)CCC(=O)N2CCC(c3ccccc3)=N2)C1	356.426	1.14	0	1	4	82	5	6.2	-21.26	C19H24N4O3
18	ZINC000160081862	CC1=NN(c2nc(C)cc(C)n2)C(=O)[C@@H]1C(=O)Nc1ccccc1C	337.383	2.379	-1	1	5	90	3	9.02	-49.89	C18H19N5O2
18	ZINC000160081956	CC1=NN(c2nc(C)cc(C)n2)C(=O)[C@H]1C(=O)Nc1ccccc1C	337.383	2.379	-1	1	5	90	3	9.02	-49.89	C18H19N5O2
18	ZINC000160090599	CC1=NN(c2nc(C)cc(C)n2)C(=O)[C@@H]1C(=O)Nc1cccc(C)c1C	351.41	2.688	-1	1	5	90	3	9.56	-50.41	C19H21N5O2
18	ZINC000160090732	CC1=NN(c2nc(C)cc(C)n2)C(=O)[C@H]1C(=O)Nc1cccc(C)c1C	351.41	2.688	-1	1	5	90	3	9.56	-50.41	C19H21N5O2
18	ZINC000160109242	CC1=NN(c2nc(C)cc(C)n2)C(=O)[C@@H]1C(=O)Nc1ccccc1C(C)C	365.437	3.194	-1	1	5	90	4	10.26	-50.9	C20H23N5O2
18	ZINC000160109363	CC1=NN(c2nc(C)cc(C)n2)C(=O)[C@H]1C(=O)Nc1ccccc1C(C)C	365.437	3.194	-1	1	5	90	4	10.26	-50.9	C20H23N5O2
18	ZINC000160121478	CC1=NN(c2nc(C)cc(C)n2)C(=O)[C@@H]1C(=O)Nc1cc(Cl)ccc1C	371.828	3.033	-1	1	5	90	3	9.54	-48.4	C18H18ClN5O2
18	ZINC000160121603	CC1=NN(c2nc(C)cc(C)n2)C(=O)[C@H]1C(=O)Nc1cc(Cl)ccc1C	371.828	3.033	-1	1	5	90	3	9.54	-48.4	C18H18ClN5O2
18	ZINC000177490231	CN(C)[C@H]1CCC[C@@H](NC(=O)CCC(=O)N2CCC(c3ccccc3)=N2)C1	370.497	2.392	1	2	3	66	6	9.1	-45.89	C21H30N4O2
18	ZINC000177839762	Cc1ccc([C@@H](C)NC(=O)C2=NN(C)C(=O)CC2)cc1[N+](=O)[O-]	318.333	1.689	0	1	5	104	4	5.97	-13.71	C15H18N4O4
18	ZINC000177930272	Cc1cnc([C@@H](C)NC(=O)C2=NN(c3ccccc3)C(=O)[C@@H](C)N2)s1	357.439	1.967	0	2	6	86	4	5.19	-9.79	C17H19N5O2S
19	ZINC000009835463	COc1ccc([C@@H]2CC(c3ccc4ccccc4c3)=NN2C(=O)Cn2cnc3ccsc3c2=O)cc1	494.576	4.998	0	0	7	76	5	14.18	-23.06	C28H22N4O3S
19	ZINC000009835465	COc1ccc([C@H]2CC(c3ccc4ccccc4c3)=NN2C(=O)Cn2cnc3ccsc3c2=O)cc1	494.576	4.998	0	0	7	76	5	14.19	-20.97	C28H22N4O3S
19	ZINC000015421484	CC(=O)Nc1cccc(NC(=O)C2=NN(c3cccc(C)c3)C(=O)CC2)c1	364.405	3.075	0	2	4	90	4	6.75	-16.28	C20H20N4O3
19	ZINC000049110682	CNC(=O)CN1N=C(c2ccccc2)C2(CCN(C3CCCCCC3)CC2)C1=O	396.535	2.784	1	2	3	66	4	8.89	-47.35	C23H32N4O2
19	ZINC000060094119	COc1ccc(N(C)C(=O)C2=NN(c3cc(C)ccc3C)C(=O)CC2)cc1OC	395.459	3.466	0	0	5	71	5	9.39	-13.4	C22H25N3O4
19	ZINC000060101673	CC(=O)N1N=C(c2ccc3c(c2)OCO3)C[C@@H]1c1ccccc1C	322.364	3.421	0	0	4	51	2	8.4	-13.05	C19H18N2O3
19	ZINC000078006700	C[C@@H]1CCN(C(=O)CCC(=O)N2CCC(c3ccccc3)=N2)[C@H](C)C1	341.455	3.05	0	0	3	52	4	9.78	-10.64	C20H27N3O2
19	ZINC000137322268	C[C@@H]1CN(C(=O)C2=NN(CCO)C(=O)CC2)[C@@H]1c1ccccc1	315.373	1.177	0	1	4	73	4	4.49	-10.16	C17H21N3O3
19	ZINC000158562099	C[C@@H]1OCC[C@H]1NC(=O)C1=NN(c2ccccc2)C(=O)CC1	301.346	1.463	0	1	4	71	3	4.57	-9.46	C16H19N3O3
19	ZINC000160090316	CC1=NN(c2ccccc2)C(=O)[C@@H]1C(=O)Nc1cccc(C)c1C	321.38	3.281	-1	1	3	65	3	8.49	-41.88	C19H19N3O2
19	ZINC000160090444	CC1=NN(c2ccccc2)C(=O)[C@H]1C(=O)Nc1cccc(C)c1C	321.38	3.281	-1	1	3	65	3	8.49	-41.88	C19H19N3O2
19	ZINC000160115209	CC1=NN(c2ccccc2)C(=O)[C@@H]1C(=O)Nc1ccc(F)c(F)c1	329.306	2.942	0	1	3	65	3	7.28	-14.08	C17H13F2N3O2
19	ZINC000160115340	CC1=NN(c2ccccc2)C(=O)[C@H]1C(=O)Nc1ccc(F)c(F)c1	329.306	2.942	0	1	3	65	3	7.28	-14.08	C17H13F2N3O2
19	ZINC000160126232	CC1=NN(c2ccccc2)C(=O)[C@@H]1C(=O)Nc1ccc(Br)cc1	372.222	3.427	-1	1	3	65	3	7.68	-36.81	C17H14BrN3O2
19	ZINC000160126357	CC1=NN(c2ccccc2)C(=O)[C@H]1C(=O)Nc1ccc(Br)cc1	372.222	3.427	-1	1	3	65	3	7.68	-36.81	C17H14BrN3O2
19	ZINC000160130164	CC1=NN(c2ccccc2)C(=O)[C@@H]1C(=O)Nc1cccc(Br)c1	372.222	3.427	-1	1	3	65	3	7.69	-39.31	C17H14BrN3O2
19	ZINC000160130310	CC1=NN(c2ccccc2)C(=O)[C@H]1C(=O)Nc1cccc(Br)c1	372.222	3.427	-1	1	3	65	3	7.69	-39.31	C17H14BrN3O2
19	ZINC000160134454	CC1=NN(c2ccccc2)C(=O)[C@@H]1C(=O)Nc1ccc(C)c(C)c1	321.38	3.281	-1	1	3	65	3	8.27	-42.08	C19H19N3O2
19	ZINC000160134562	CC1=NN(c2ccccc2)C(=O)[C@H]1C(=O)Nc1ccc(C)c(C)c1	321.38	3.281	-1	1	3	65	3	8.27	-42.08	C19H19N3O2
19	ZINC000160134698	CC1=NN(c2nc(C)cc(C)n2)C(=O)[C@@H]1C(=O)Nc1ccc(C)c(C)c1	351.41	2.688	-1	1	5	90	3	9.33	-50.46	C19H21N5O2
19	ZINC000160134838	CC1=NN(c2nc(C)cc(C)n2)C(=O)[C@H]1C(=O)Nc1ccc(C)c(C)c1	351.41	2.688	-1	1	5	90	3	9.33	-50.46	C19H21N5O2
19	ZINC000160150706	CC1=NN(c2ccccc2)C(=O)[C@@H]1C(=O)Nc1cc(C)cc(C)c1	321.38	3.281	-1	1	3	65	3	8.4	-41.87	C19H19N3O2
19	ZINC000160150827	CC1=NN(c2ccccc2)C(=O)[C@H]1C(=O)Nc1cc(C)cc(C)c1	321.38	3.281	-1	1	3	65	3	8.4	-41.87	C19H19N3O2
19	ZINC000160150956	CC1=NN(c2nc(C)cc(C)n2)C(=O)[C@@H]1C(=O)Nc1cc(C)cc(C)c1	351.41	2.688	-1	1	5	90	3	9.45	-50.37	C19H21N5O2
19	ZINC000160151085	CC1=NN(c2nc(C)cc(C)n2)C(=O)[C@H]1C(=O)Nc1cc(C)cc(C)c1	351.41	2.688	-1	1	5	90	3	9.45	-50.37	C19H21N5O2
19	ZINC000163327332	O=C(C1=NN(c2ccccc2)C(=O)CC1)N1CC[C@H]2OCCC[C@H]2C1	341.411	2.197	0	0	4	62	2	7.65	-9.2	C19H23N3O3
19	ZINC000163327415	O=C(C1=NN(c2ccccc2)C(=O)CC1)N1CC[C@@H]2OCCC[C@H]2C1	341.411	2.197	0	0	4	62	2	7.69	-9.6	C19H23N3O3
20	ZINC000015372043	C[C@H](c1ccccc1)N(C)CC(=O)N1CCC(c2ccccc2)=N1	321.424	3.316	0	0	3	35	5	9.25	-8.94	C20H23N3O
20	ZINC000049196086	Cc1ccc(CNC(=O)C2=NN([C@@H]3CCS(=O)(=O)C3)C(=O)CC2)cn1	364.427	0.172	0	1	6	108	4	1.58	-17.74	C16H20N4O4S
20	ZINC000049196089	Cc1ccc(CNC(=O)C2=NN([C@H]3CCS(=O)(=O)C3)C(=O)CC2)cn1	364.427	0.172	0	1	6	108	4	1.6	-18.02	C16H20N4O4S
20	ZINC000060343891	Cc1ccc(-c2nc(CCNC(=O)C3=NN(C)C(=O)CC3)co2)cc1	340.383	1.917	0	1	5	87	5	3.67	-14.21	C18H20N4O3
20	ZINC000094820599	Cc1ccc([C@H](C)NC(=O)C2=NNC(=O)CC2)cc1F	277.299	1.577	0	2	3	70	3	3.75	-8.59	C14H16FN3O2
20	ZINC000109911739	CCCc1cc(NC(=O)CCC(=O)N2CCC(c3ccccc3)=N2)n[nH]1	353.426	2.718	0	2	4	90	7	7.8	-13.54	C19H23N5O2
20	ZINC000119275007	CC(C)[C@@H](NC(=O)C1=NN(C)C(=O)CC1)c1ccc(F)cc1F	323.343	2.386	0	1	3	61	4	6.03	-9.17	C16H19F2N3O2
20	ZINC000119476146	Cc1cnc(S(=O)(=O)CC(=O)N2CCC(c3ccccc3)=N2)nc1	344.396	1.195	0	0	6	92	4	4.06	-22.13	C16H16N4O3S
20	ZINC000119534156	C[C@@H]1CC[C@@H](NCC(=O)N2CCC(c3ccccc3)=N2)[C@H](C)C1	313.445	3.037	1	1	2	49	4	9.4	-34.63	C19H27N3O
20	ZINC000137376266	Cc1ccc(-c2nc(CNC(=O)C3=NN(CCO)C(=O)CC3)co2)cc1	356.382	1.237	0	2	6	108	6	0.48	-12.69	C18H20N4O4
20	ZINC000138737711	COc1ccccc1N1CCC(NC(=O)C2=NN(C)C(=O)CC2)CC1	344.415	1.388	0	1	5	74	4	4.01	-10.45	C18H24N4O3
20	ZINC000178118657	C[C@]1(O)CCN(C(=O)C2=NN(Cc3ccccc3)C(=O)CC2)C1	315.373	1.148	0	1	4	73	3	4.46	-10.18	C17H21N3O3

## Sheet: 1340 Ligandos
ZINC000009711837 -6.6
ZINC000009833474 -6.6
ZINC000009867129 -6.6
ZINC000009872296 -6.6
ZINC000009875249 -6.6
ZINC000014773479 -6.6
ZINC000015222183 -6.6
ZINC000015254715 -6.6
ZINC000015257288 -6.6
ZINC000015298086 -6.6
ZINC000015304105 -6.6
ZINC000015304453 -6.6
ZINC000015350768 -6.6
ZINC000015350771 -6.6
ZINC000028089432 -6.6
ZINC000028173711 -6.6
ZINC000028198745 -6.6
ZINC000029715570 -6.6
ZINC000029775931 -6.6
ZINC000030000641 -6.6
ZINC000030128047 -6.6
ZINC000030160657 -6.6
ZINC000048956998 -6.6
ZINC000049059498 -6.6
ZINC000049085167 -6.6
ZINC000049087550 -6.6
ZINC000049314913 -6.6
ZINC000059853635 -6.6
ZINC000060015631 -6.6
ZINC000060034194 -6.6
ZINC000060094154 -6.6
ZINC000060101645 -6.6
ZINC000060101678 -6.6
ZINC000060290169 -6.6
ZINC000060353477 -6.6
ZINC000060355388 -6.6
ZINC000060402840 -6.6
ZINC000077113348 -6.6
ZINC000077742980 -6.6
ZINC000078305078 -6.6
ZINC000078477235 -6.6
ZINC000078477674 -6.6
ZINC000078587885 -6.6
ZINC000078596203 -6.6
ZINC000079583009 -6.6
ZINC000082982874 -6.6
ZINC000083012270 -6.6
ZINC000092408305 -6.6
ZINC000092497202 -6.6
ZINC000092497203 -6.6
ZINC000092570658 -6.6
ZINC000092992740 -6.6
ZINC000093332858 -6.6
ZINC000094099927 -6.6
ZINC000094259032 -6.6
ZINC000109599658 -6.6
ZINC000109898864 -6.6
ZINC000119071938 -6.6
ZINC000119151242 -6.6
ZINC000119164712 -6.6
ZINC000119373705 -6.6
ZINC000119408471 -6.6
ZINC000119409315 -6.6
ZINC000119460171 -6.6
ZINC000119491776 -6.6
ZINC000119491897 -6.6
ZINC000119492061 -6.6
ZINC000119502732 -6.6
ZINC000119503880 -6.6
ZINC000119590633 -6.6
ZINC000119747858 -6.6
ZINC000119917575 -6.6
ZINC000129488560 -6.6
ZINC000129553257 -6.6
ZINC000136524559 -6.6
ZINC000136609073 -6.6
ZINC000136615633 -6.6
ZINC000136698841 -6.6
ZINC000137202480 -6.6
ZINC000137320136 -6.6
ZINC000137337110 -6.6
ZINC000137341353 -6.6
ZINC000138461329 -6.6
ZINC000139394448 -6.6
ZINC000139485352 -6.6
ZINC000145459248 -6.6
ZINC000148711996 -6.6
ZINC000149247850 -6.6
ZINC000149461002 -6.6
ZINC000154560001 -6.6
ZINC000154817163 -6.6
ZINC000158844448 -6.6
ZINC000159195052 -6.6
ZINC000159284783 -6.6
ZINC000159288323 -6.6
ZINC000159548104 -6.6
ZINC000159593590 -6.6
ZINC000159624672 -6.6
ZINC000159940667 -6.6
ZINC000160081674 -6.6
ZINC000160086141 -6.6
ZINC000160088358 -6.6
ZINC000160091124 -6.6
ZINC000160091264 -6.6
ZINC000160124731 -6.6
ZINC000160133133 -6.6
ZINC000160133263 -6.6
ZINC000160142212 -6.6
ZINC000160143628 -6.6
ZINC000160150706 -6.6
ZINC000163182693 -6.6
ZINC000176974042 -6.6
ZINC000177370407 -6.6
ZINC000177469920 -6.6
ZINC000177469957 -6.6
ZINC000177636548 -6.6
ZINC000178099505 -6.6
ZINC000183882511 -6.6
ZINC000183886881 -6.6
ZINC000183886899 -6.6
ZINC000183889219 -6.6
ZINC000183897128 -6.6
ZINC000183901087 -6.6
ZINC000185039303 -6.6
ZINC000185489214 -6.6
ZINC000009720767 -6.5
ZINC000009721219 -6.5
ZINC000009817579 -6.5
ZINC000009863219 -6.5
ZINC000009872084 -6.5
ZINC000009872285 -6.5
ZINC000009872999 -6.5
ZINC000015231943 -6.5
ZINC000015294568 -6.5
ZINC000015300438 -6.5
ZINC000015307706 -6.5
ZINC000028017961 -6.5
ZINC000028198746 -6.5
ZINC000029715567 -6.5
ZINC000029727181 -6.5
ZINC000030131079 -6.5
ZINC000030168329 -6.5
ZINC000030174066 -6.5
ZINC000030282015 -6.5
ZINC000048974389 -6.5
ZINC000049209004 -6.5
ZINC000049272589 -6.5
ZINC000060017907 -6.5
ZINC000060092540 -6.5
ZINC000060101665 -6.5
ZINC000060164883 -6.5
ZINC000060331218 -6.5
ZINC000060340493 -6.5
ZINC000060340875 -6.5
ZINC000060347914 -6.5
ZINC000060402986 -6.5
ZINC000060404583 -6.5
ZINC000060405875 -6.5
ZINC000077113340 -6.5
ZINC000077113342 -6.5
ZINC000077114829 -6.5
ZINC000077114838 -6.5
ZINC000077223224 -6.5
ZINC000077375658 -6.5
ZINC000077452091 -6.5
ZINC000077467143 -6.5
ZINC000077721299 -6.5
ZINC000077922091 -6.5
ZINC000077944994 -6.5
ZINC000078253607 -6.5
ZINC000078258078 -6.5
ZINC000078398156 -6.5
ZINC000078473581 -6.5
ZINC000078483580 -6.5
ZINC000091106111 -6.5
ZINC000092246117 -6.5
ZINC000093077799 -6.5
ZINC000093332857 -6.5
ZINC000093633157 -6.5
ZINC000094104433 -6.5
ZINC000109602483 -6.5
ZINC000109807659 -6.5
ZINC000119159682 -6.5
ZINC000119384098 -6.5
ZINC000119407819 -6.5
ZINC000119410222 -6.5
ZINC000119433320 -6.5
ZINC000119748015 -6.5
ZINC000119889674 -6.5
ZINC000119894438 -6.5
ZINC000119894454 -6.5
ZINC000119978116 -6.5
ZINC000128760734 -6.5
ZINC000129198742 -6.5
ZINC000129199374 -6.5
ZINC000129599998 -6.5
ZINC000129643493 -6.5
ZINC000129643727 -6.5
ZINC000129667240 -6.5
ZINC000129769198 -6.5
ZINC000129788729 -6.5
ZINC000136513363 -6.5
ZINC000136550566 -6.5
ZINC000136683486 -6.5
ZINC000136683527 -6.5
ZINC000136786125 -6.5
ZINC000136812651 -6.5
ZINC000137201527 -6.5
ZINC000137219496 -6.5
ZINC000137263879 -6.5
ZINC000137320193 -6.5
ZINC000139174031 -6.5
ZINC000139506625 -6.5
ZINC000140021417 -6.5
ZINC000140021593 -6.5
ZINC000149998757 -6.5
ZINC000154574634 -6.5
ZINC000154574779 -6.5
ZINC000159003683 -6.5
ZINC000159156621 -6.5
ZINC000159263945 -6.5
ZINC000159626457 -6.5
ZINC000159655706 -6.5
ZINC000159892829 -6.5
ZINC000160014919 -6.5
ZINC000160042500 -6.5
ZINC000160081547 -6.5
ZINC000160131018 -6.5
ZINC000160131149 -6.5
ZINC000160140111 -6.5
ZINC000160140231 -6.5
ZINC000160145548 -6.5
ZINC000163328665 -6.5
ZINC000177370390 -6.5
ZINC000177630856 -6.5
ZINC000177636537 -6.5
ZINC000177854741 -6.5
ZINC000177998844 -6.5
ZINC000178019258 -6.5
ZINC000178054531 -6.5
ZINC000178099521 -6.5
ZINC000178142207 -6.5
ZINC000178219739 -6.5
ZINC000183583033 -6.5
ZINC000184139491 -6.5
ZINC000185023079 -6.5
ZINC000185164648 -6.5
ZINC000185797317 -6.5
ZINC000186134482 -6.5
ZINC000186138300 -6.5
ZINC000009721561 -6.4
ZINC000009833333 -6.4
ZINC000009833741 -6.4
ZINC000009863237 -6.4
ZINC000009872055 -6.4
ZINC000009872279 -6.4
ZINC000009872291 -6.4
ZINC000009872424 -6.4
ZINC000014802847 -6.4
ZINC000015231944 -6.4
ZINC000015254709 -6.4
ZINC000028017954 -6.4
ZINC000028097139 -6.4
ZINC000029656388 -6.4
ZINC000029670597 -6.4
ZINC000029674121 -6.4
ZINC000030276357 -6.4
ZINC000049073783 -6.4
ZINC000049128631 -6.4
ZINC000049213580 -6.4
ZINC000049227149 -6.4
ZINC000049452192 -6.4
ZINC000049496230 -6.4
ZINC000059858446 -6.4
ZINC000060101655 -6.4
ZINC000060164885 -6.4
ZINC000060360464 -6.4
ZINC000060402265 -6.4
ZINC000077234545 -6.4
ZINC000077338288 -6.4
ZINC000077721300 -6.4
ZINC000077916391 -6.4
ZINC000078006700 -6.4
ZINC000078476351 -6.4
ZINC000082981827 -6.4
ZINC000082982964 -6.4
ZINC000083070533 -6.4
ZINC000091018545 -6.4
ZINC000091160166 -6.4
ZINC000092497198 -6.4
ZINC000092842500 -6.4
ZINC000093279926 -6.4
ZINC000094104432 -6.4
ZINC000094743891 -6.4
ZINC000109787573 -6.4
ZINC000109808137 -6.4
ZINC000109808141 -6.4
ZINC000109887747 -6.4
ZINC000109923315 -6.4
ZINC000119101600 -6.4
ZINC000119117964 -6.4
ZINC000119151120 -6.4
ZINC000119163267 -6.4
ZINC000119186812 -6.4
ZINC000119459131 -6.4
ZINC000119760932 -6.4
ZINC000119783435 -6.4
ZINC000128353311 -6.4
ZINC000129237820 -6.4
ZINC000129238061 -6.4
ZINC000129549888 -6.4
ZINC000129651096 -6.4
ZINC000129688927 -6.4
ZINC000129848306 -6.4
ZINC000136524597 -6.4
ZINC000136550524 -6.4
ZINC000136596919 -6.4
ZINC000136689729 -6.4
ZINC000136755951 -6.4
ZINC000136797612 -6.4
ZINC000137188059 -6.4
ZINC000137201569 -6.4
ZINC000137235992 -6.4
ZINC000137263920 -6.4
ZINC000137305942 -6.4
ZINC000139215307 -6.4
ZINC000139233848 -6.4
ZINC000147175009 -6.4
ZINC000148712180 -6.4
ZINC000148712412 -6.4
ZINC000149354672 -6.4
ZINC000149361405 -6.4
ZINC000149477811 -6.4
ZINC000154792597 -6.4
ZINC000158601762 -6.4
ZINC000159264830 -6.4
ZINC000159525897 -6.4
ZINC000159564733 -6.4
ZINC000159572437 -6.4
ZINC000159624783 -6.4
ZINC000159633405 -6.4
ZINC000159940803 -6.4
ZINC000160021208 -6.4
ZINC000160041437 -6.4
ZINC000160042352 -6.4
ZINC000160083446 -6.4
ZINC000160083556 -6.4
ZINC000160113578 -6.4
ZINC000160116815 -6.4
ZINC000160116920 -6.4
ZINC000160122533 -6.4
ZINC000160122660 -6.4
ZINC000160143976 -6.4
ZINC000160144092 -6.4
ZINC000160171081 -6.4
ZINC000160269973 -6.4
ZINC000163182816 -6.4
ZINC000176985162 -6.4
ZINC000177058537 -6.4
ZINC000177367782 -6.4
ZINC000177469938 -6.4
ZINC000177839762 -6.4
ZINC000178118669 -6.4
ZINC000184036962 -6.4
ZINC000184062599 -6.4
ZINC000184401336 -6.4
ZINC000184920814 -6.4
ZINC000185068903 -6.4
ZINC000185164632 -6.4
ZINC000185263106 -6.4
ZINC000185432020 -6.4
ZINC000185446613 -6.4
ZINC000185451146 -6.4
ZINC000009701305 -6.3
ZINC000009822920 -6.3
ZINC000015222185 -6.3
ZINC000015231954 -6.3
ZINC000015231962 -6.3
ZINC000015298299 -6.3
ZINC000015298730 -6.3
ZINC000015355315 -6.3
ZINC000028069504 -6.3
ZINC000030178509 -6.3
ZINC000030182855 -6.3
ZINC000030196017 -6.3
ZINC000049173596 -6.3
ZINC000049349469 -6.3
ZINC000049515966 -6.3
ZINC000049583158 -6.3
ZINC000049596655 -6.3
ZINC000060164880 -6.3
ZINC000060290886 -6.3
ZINC000060309405 -6.3
ZINC000060319779 -6.3
ZINC000060362038 -6.3
ZINC000060394007 -6.3
ZINC000060398592 -6.3
ZINC000060402214 -6.3
ZINC000060402981 -6.3
ZINC000060404750 -6.3
ZINC000060405426 -6.3
ZINC000077503885 -6.3
ZINC000078125556 -6.3
ZINC000078576810 -6.3
ZINC000083043867 -6.3
ZINC000083244647 -6.3
ZINC000083312893 -6.3
ZINC000091060077 -6.3
ZINC000091080106 -6.3
ZINC000092497199 -6.3
ZINC000092545461 -6.3
ZINC000092842501 -6.3
ZINC000094121879 -6.3
ZINC000094671560 -6.3
ZINC000094820598 -6.3
ZINC000109600959 -6.3
ZINC000109800104 -6.3
ZINC000119239375 -6.3
ZINC000119344730 -6.3
ZINC000119407966 -6.3
ZINC000119469704 -6.3
ZINC000119469863 -6.3
ZINC000119915516 -6.3
ZINC000119978270 -6.3
ZINC000128353537 -6.3
ZINC000128366846 -6.3
ZINC000128440559 -6.3
ZINC000129134902 -6.3
ZINC000129198957 -6.3
ZINC000129549691 -6.3
ZINC000129560321 -6.3
ZINC000129633446 -6.3
ZINC000129712538 -6.3
ZINC000129750913 -6.3
ZINC000129788938 -6.3
ZINC000129834921 -6.3
ZINC000129848120 -6.3
ZINC000129858456 -6.3
ZINC000129957242 -6.3
ZINC000136562929 -6.3
ZINC000136580641 -6.3
ZINC000136604090 -6.3
ZINC000136604165 -6.3
ZINC000136631678 -6.3
ZINC000136668483 -6.3
ZINC000136683974 -6.3
ZINC000136698891 -6.3
ZINC000136719091 -6.3
ZINC000137180661 -6.3
ZINC000137188095 -6.3
ZINC000137258127 -6.3
ZINC000137260891 -6.3
ZINC000137264013 -6.3
ZINC000137322388 -6.3
ZINC000137336522 -6.3
ZINC000137374122 -6.3
ZINC000138350613 -6.3
ZINC000139227726 -6.3
ZINC000139506754 -6.3
ZINC000148764772 -6.3
ZINC000149354466 -6.3
ZINC000149398453 -6.3
ZINC000158475336 -6.3
ZINC000158796296 -6.3
ZINC000159239861 -6.3
ZINC000159271189 -6.3
ZINC000159311217 -6.3
ZINC000159500578 -6.3
ZINC000159515305 -6.3
ZINC000159564604 -6.3
ZINC000159628519 -6.3
ZINC000159790998 -6.3
ZINC000159795363 -6.3
ZINC000160020893 -6.3
ZINC000160041878 -6.3
ZINC000160047580 -6.3
ZINC000160058716 -6.3
ZINC000160077336 -6.3
ZINC000160093256 -6.3
ZINC000160113688 -6.3
ZINC000160119628 -6.3
ZINC000160119782 -6.3
ZINC000160122137 -6.3
ZINC000160124615 -6.3
ZINC000160130164 -6.3
ZINC000160130702 -6.3
ZINC000160130869 -6.3
ZINC000160135823 -6.3
ZINC000160135943 -6.3
ZINC000160145667 -6.3
ZINC000160152690 -6.3
ZINC000160157132 -6.3
ZINC000160171206 -6.3
ZINC000177085874 -6.3
ZINC000177095874 -6.3
ZINC000177426558 -6.3
ZINC000177786062 -6.3
ZINC000178019247 -6.3
ZINC000178080363 -6.3
ZINC000178153136 -6.3
ZINC000178192204 -6.3
ZINC000184182345 -6.3
ZINC000184850659 -6.3
ZINC000185126234 -6.3
ZINC000185130363 -6.3
ZINC000185840872 -6.3
ZINC000185840954 -6.3
ZINC000185935333 -6.3
ZINC000009729115 -6.2
ZINC000009872990 -6.2
ZINC000015219954 -6.2
ZINC000015231949 -6.2
ZINC000015231950 -6.2
ZINC000015231953 -6.2
ZINC000015294317 -6.2
ZINC000028097146 -6.2
ZINC000028101381 -6.2
ZINC000029693712 -6.2
ZINC000049044212 -6.2
ZINC000049071327 -6.2
ZINC000049085164 -6.2
ZINC000049269824 -6.2
ZINC000049277254 -6.2
ZINC000049352001 -6.2
ZINC000049452188 -6.2
ZINC000049550291 -6.2
ZINC000059858471 -6.2
ZINC000060101669 -6.2
ZINC000060337896 -6.2
ZINC000060405965 -6.2
ZINC000077114831 -6.2
ZINC000077240542 -6.2
ZINC000078225532 -6.2
ZINC000078312981 -6.2
ZINC000078390664 -6.2
ZINC000078449371 -6.2
ZINC000078576816 -6.2
ZINC000082981823 -6.2
ZINC000083329994 -6.2
ZINC000091039116 -6.2
ZINC000091146673 -6.2
ZINC000091146675 -6.2
ZINC000091292730 -6.2
ZINC000091676673 -6.2
ZINC000094064287 -6.2
ZINC000109783412 -6.2
ZINC000109802824 -6.2
ZINC000109898681 -6.2
ZINC000109898683 -6.2
ZINC000109925591 -6.2
ZINC000119402938 -6.2
ZINC000119403161 -6.2
ZINC000119408072 -6.2
ZINC000119458967 -6.2
ZINC000119502562 -6.2
ZINC000119680596 -6.2
ZINC000119915639 -6.2
ZINC000128353772 -6.2
ZINC000128760465 -6.2
ZINC000129102111 -6.2
ZINC000129581701 -6.2
ZINC000129744397 -6.2
ZINC000129828032 -6.2
ZINC000136566295 -6.2
ZINC000136572029 -6.2
ZINC000136604129 -6.2
ZINC000136609105 -6.2
ZINC000136636247 -6.2
ZINC000136643884 -6.2
ZINC000136753820 -6.2
ZINC000136777737 -6.2
ZINC000137207822 -6.2
ZINC000137236041 -6.2
ZINC000137336468 -6.2
ZINC000137377092 -6.2
ZINC000139210922 -6.2
ZINC000139233593 -6.2
ZINC000144611351 -6.2
ZINC000145459461 -6.2
ZINC000145581964 -6.2
ZINC000149361606 -6.2
ZINC000149591824 -6.2
ZINC000154805679 -6.2
ZINC000154820909 -6.2
ZINC000158601630 -6.2
ZINC000158796154 -6.2
ZINC000159288178 -6.2
ZINC000159472579 -6.2
ZINC000159502128 -6.2
ZINC000159526014 -6.2
ZINC000159897556 -6.2
ZINC000160041537 -6.2
ZINC000160082377 -6.2
ZINC000160082471 -6.2
ZINC000160088516 -6.2
ZINC000160116020 -6.2
ZINC000160116147 -6.2
ZINC000160121997 -6.2
ZINC000160135251 -6.2
ZINC000160135371 -6.2
ZINC000160138144 -6.2
ZINC000160138285 -6.2
ZINC000160146258 -6.2
ZINC000160147996 -6.2
ZINC000160148126 -6.2
ZINC000160152801 -6.2
ZINC000160157259 -6.2
ZINC000160159899 -6.2
ZINC000177127406 -6.2
ZINC000177364767 -6.2
ZINC000177364782 -6.2
ZINC000177430904 -6.2
ZINC000177632142 -6.2
ZINC000177638837 -6.2
ZINC000177839657 -6.2
ZINC000177896417 -6.2
ZINC000178054542 -6.2
ZINC000184139472 -6.2
ZINC000184151695 -6.2
ZINC000184165287 -6.2
ZINC000184488783 -6.2
ZINC000184588607 -6.2
ZINC000184764649 -6.2
ZINC000184850639 -6.2
ZINC000184878757 -6.2
ZINC000184920834 -6.2
ZINC000185419457 -6.2
ZINC000185749170 -6.2
ZINC000009872076 -6.1
ZINC000009872153 -6.1
ZINC000009872173 -6.1
ZINC000009872204 -6.1
ZINC000009872403 -6.1
ZINC000009872417 -6.1
ZINC000009875242 -6.1
ZINC000015260885 -6.1
ZINC000015311899 -6.1
ZINC000015372044 -6.1
ZINC000028017971 -6.1
ZINC000030276360 -6.1
ZINC000049090442 -6.1
ZINC000049091068 -6.1
ZINC000049139158 -6.1
ZINC000049173599 -6.1
ZINC000049452186 -6.1
ZINC000049550293 -6.1
ZINC000060079359 -6.1
ZINC000060113911 -6.1
ZINC000060140514 -6.1
ZINC000060140519 -6.1
ZINC000060331219 -6.1
ZINC000060398797 -6.1
ZINC000077370243 -6.1
ZINC000077505614 -6.1
ZINC000077637779 -6.1
ZINC000077665998 -6.1
ZINC000077721390 -6.1
ZINC000078191030 -6.1
ZINC000078339566 -6.1
ZINC000078576781 -6.1
ZINC000082687454 -6.1
ZINC000083043868 -6.1
ZINC000090932451 -6.1
ZINC000091055399 -6.1
ZINC000091060080 -6.1
ZINC000091137329 -6.1
ZINC000091148337 -6.1
ZINC000092488313 -6.1
ZINC000092489475 -6.1
ZINC000092497200 -6.1
ZINC000092497201 -6.1
ZINC000092508191 -6.1
ZINC000092531150 -6.1
ZINC000093046991 -6.1
ZINC000093047109 -6.1
ZINC000093303217 -6.1
ZINC000094331932 -6.1
ZINC000094820029 -6.1
ZINC000109807661 -6.1
ZINC000109916452 -6.1
ZINC000119318081 -6.1
ZINC000119383955 -6.1
ZINC000119799524 -6.1
ZINC000119889778 -6.1
ZINC000128420858 -6.1
ZINC000128440318 -6.1
ZINC000128830335 -6.1
ZINC000129048876 -6.1
ZINC000129497170 -6.1
ZINC000129679998 -6.1
ZINC000129780151 -6.1
ZINC000129968292 -6.1
ZINC000129985777 -6.1
ZINC000136580571 -6.1
ZINC000136668515 -6.1
ZINC000136696047 -6.1
ZINC000137210525 -6.1
ZINC000137245555 -6.1
ZINC000137298029 -6.1
ZINC000137307314 -6.1
ZINC000137322444 -6.1
ZINC000137335356 -6.1
ZINC000139382157 -6.1
ZINC000145459065 -6.1
ZINC000148477122 -6.1
ZINC000159159195 -6.1
ZINC000159237853 -6.1
ZINC000159263669 -6.1
ZINC000159264955 -6.1
ZINC000159312612 -6.1
ZINC000159675349 -6.1
ZINC000159897816 -6.1
ZINC000159913489 -6.1
ZINC000159945915 -6.1
ZINC000159969624 -6.1
ZINC000160007326 -6.1
ZINC000160143842 -6.1
ZINC000160146394 -6.1
ZINC000160147567 -6.1
ZINC000160159788 -6.1
ZINC000160174855 -6.1
ZINC000160248842 -6.1
ZINC000176909359 -6.1
ZINC000177131869 -6.1
ZINC000177375671 -6.1
ZINC000178012652 -6.1
ZINC000178079951 -6.1
ZINC000178080350 -6.1
ZINC000184001097 -6.1
ZINC000184151711 -6.1
ZINC000184197913 -6.1
ZINC000184356705 -6.1
ZINC000184359395 -6.1
ZINC000184410929 -6.1
ZINC000184589170 -6.1
ZINC000184762652 -6.1
ZINC000184764665 -6.1
ZINC000184769413 -6.1
ZINC000185329533 -6.1
ZINC000185489230 -6.1
ZINC000185663651 -6.1
ZINC000185979643 -6.1
ZINC000009836712 -6.0
ZINC000009872196 -6.0
ZINC000015231961 -6.0
ZINC000015296288 -6.0
ZINC000029652266 -6.0
ZINC000049058463 -6.0
ZINC000049219729 -6.0
ZINC000049248314 -6.0
ZINC000049275145 -6.0
ZINC000049324788 -6.0
ZINC000049375006 -6.0
ZINC000049380975 -6.0
ZINC000049452190 -6.0
ZINC000049499469 -6.0
ZINC000049515965 -6.0
ZINC000049538551 -6.0
ZINC000049546654 -6.0
ZINC000060323977 -6.0
ZINC000060339599 -6.0
ZINC000060398379 -6.0
ZINC000060410697 -6.0
ZINC000077370238 -6.0
ZINC000077375659 -6.0
ZINC000077382577 -6.0
ZINC000077537666 -6.0
ZINC000078237923 -6.0
ZINC000078266412 -6.0
ZINC000083043863 -6.0
ZINC000083247001 -6.0
ZINC000091080105 -6.0
ZINC000091103344 -6.0
ZINC000091145248 -6.0
ZINC000091150937 -6.0
ZINC000091150938 -6.0
ZINC000091211799 -6.0
ZINC000092276940 -6.0
ZINC000092319570 -6.0
ZINC000092914765 -6.0
ZINC000093313629 -6.0
ZINC000094268630 -6.0
ZINC000094331931 -6.0
ZINC000094817845 -6.0
ZINC000094819558 -6.0
ZINC000109798389 -6.0
ZINC000109802827 -6.0
ZINC000109916454 -6.0
ZINC000119234254 -6.0
ZINC000119317941 -6.0
ZINC000119329420 -6.0
ZINC000119603540 -6.0
ZINC000119889195 -6.0
ZINC000129724492 -6.0
ZINC000136508140 -6.0
ZINC000136512806 -6.0
ZINC000136544851 -6.0
ZINC000136580603 -6.0
ZINC000136591874 -6.0
ZINC000136631751 -6.0
ZINC000136689685 -6.0
ZINC000136837098 -6.0
ZINC000137176977 -6.0
ZINC000137204985 -6.0
ZINC000137245393 -6.0
ZINC000137245506 -6.0
ZINC000137305899 -6.0
ZINC000137374051 -6.0
ZINC000139525950 -6.0
ZINC000140082983 -6.0
ZINC000140165815 -6.0
ZINC000144611157 -6.0
ZINC000146986903 -6.0
ZINC000147759482 -6.0
ZINC000154762661 -6.0
ZINC000154805581 -6.0
ZINC000154805725 -6.0
ZINC000159628741 -6.0
ZINC000159928121 -6.0
ZINC000159944312 -6.0
ZINC000159946568 -6.0
ZINC000160021023 -6.0
ZINC000160047682 -6.0
ZINC000160058842 -6.0
ZINC000160086279 -6.0
ZINC000160110661 -6.0
ZINC000160110810 -6.0
ZINC000160143715 -6.0
ZINC000160156896 -6.0
ZINC000176909370 -6.0
ZINC000176985178 -6.0
ZINC000177118929 -6.0
ZINC000177285264 -6.0
ZINC000177332321 -6.0
ZINC000177367913 -6.0
ZINC000177419306 -6.0
ZINC000177462823 -6.0
ZINC000177462845 -6.0
ZINC000177469802 -6.0
ZINC000177469819 -6.0
ZINC000177638852 -6.0
ZINC000178054520 -6.0
ZINC000178070051 -6.0
ZINC000178070062 -6.0
ZINC000178079921 -6.0
ZINC000183581699 -6.0
ZINC000183886936 -6.0
ZINC000184401294 -6.0
ZINC000184401355 -6.0
ZINC000184410915 -6.0
ZINC000185683389 -6.0
ZINC000185979625 -6.0
ZINC000015254718 -5.9
ZINC000015260884 -5.9
ZINC000015298460 -5.9
ZINC000049058466 -5.9
ZINC000049143221 -5.9
ZINC000049241614 -5.9
ZINC000049275147 -5.9
ZINC000049345906 -5.9
ZINC000049352005 -5.9
ZINC000049393221 -5.9
ZINC000049453136 -5.9
ZINC000049596653 -5.9
ZINC000060098175 -5.9
ZINC000060101658 -5.9
ZINC000060101660 -5.9
ZINC000060101663 -5.9
ZINC000060309407 -5.9
ZINC000060332351 -5.9
ZINC000060352343 -5.9
ZINC000060352900 -5.9
ZINC000060366224 -5.9
ZINC000060368656 -5.9
ZINC000060398829 -5.9
ZINC000060405084 -5.9
ZINC000077260098 -5.9
ZINC000077452089 -5.9
ZINC000077637780 -5.9
ZINC000077721212 -5.9
ZINC000077819472 -5.9
ZINC000082640291 -5.9
ZINC000091099852 -5.9
ZINC000091148338 -5.9
ZINC000092832502 -5.9
ZINC000093279928 -5.9
ZINC000094290420 -5.9
ZINC000109851846 -5.9
ZINC000119337864 -5.9
ZINC000119603662 -5.9
ZINC000119770204 -5.9
ZINC000119894252 -5.9
ZINC000119930558 -5.9
ZINC000128830572 -5.9
ZINC000129091714 -5.9
ZINC000129481268 -5.9
ZINC000129496932 -5.9
ZINC000129497373 -5.9
ZINC000129663750 -5.9
ZINC000129847674 -5.9
ZINC000129861184 -5.9
ZINC000136533276 -5.9
ZINC000136553234 -5.9
ZINC000136572072 -5.9
ZINC000136580679 -5.9
ZINC000136605946 -5.9
ZINC000136843190 -5.9
ZINC000137191611 -5.9
ZINC000137236151 -5.9
ZINC000137245448 -5.9
ZINC000137277211 -5.9
ZINC000137297972 -5.9
ZINC000137307256 -5.9
ZINC000137377145 -5.9
ZINC000140711620 -5.9
ZINC000140711796 -5.9
ZINC000149358946 -5.9
ZINC000149359603 -5.9
ZINC000158777225 -5.9
ZINC000159148428 -5.9
ZINC000159203910 -5.9
ZINC000159263525 -5.9
ZINC000159416824 -5.9
ZINC000159517143 -5.9
ZINC000159566661 -5.9
ZINC000159701861 -5.9
ZINC000159804725 -5.9
ZINC000159946277 -5.9
ZINC000159947066 -5.9
ZINC000160147422 -5.9
ZINC000160150522 -5.9
ZINC000160157010 -5.9
ZINC000160160377 -5.9
ZINC000160248714 -5.9
ZINC000177056825 -5.9
ZINC000177285254 -5.9
ZINC000177367929 -5.9
ZINC000177469898 -5.9
ZINC000177811938 -5.9
ZINC000177854752 -5.9
ZINC000177896404 -5.9
ZINC000183970910 -5.9
ZINC000184359415 -5.9
ZINC000184401319 -5.9
ZINC000184410871 -5.9
ZINC000184410894 -5.9
ZINC000184764633 -5.9
ZINC000185311577 -5.9
ZINC000185328869 -5.9
ZINC000185663673 -5.9
ZINC000009872189 -5.8
ZINC000015296509 -5.8
ZINC000015299649 -5.8
ZINC000015466819 -5.8
ZINC000029763609 -5.8
ZINC000029776264 -5.8
ZINC000048998975 -5.8
ZINC000049090444 -5.8
ZINC000049091071 -5.8
ZINC000049091074 -5.8
ZINC000049091077 -5.8
ZINC000049092162 -5.8
ZINC000049096102 -5.8
ZINC000049314599 -5.8
ZINC000049475690 -5.8
ZINC000060292813 -5.8
ZINC000060345048 -5.8
ZINC000060353630 -5.8
ZINC000077666034 -5.8
ZINC000077728735 -5.8
ZINC000078312985 -5.8
ZINC000082530667 -5.8
ZINC000082640293 -5.8
ZINC000082652251 -5.8
ZINC000091292731 -5.8
ZINC000093313630 -5.8
ZINC000093789417 -5.8
ZINC000094259011 -5.8
ZINC000094259025 -5.8
ZINC000094958479 -5.8
ZINC000119313175 -5.8
ZINC000119926964 -5.8
ZINC000119972031 -5.8
ZINC000128366469 -5.8
ZINC000129513850 -5.8
ZINC000129607256 -5.8
ZINC000129621418 -5.8
ZINC000129847900 -5.8
ZINC000129848092 -5.8
ZINC000136512767 -5.8
ZINC000136544896 -5.8
ZINC000136635188 -5.8
ZINC000136838087 -5.8
ZINC000137177015 -5.8
ZINC000137190902 -5.8
ZINC000137232038 -5.8
ZINC000137315025 -5.8
ZINC000137328514 -5.8
ZINC000140237937 -5.8
ZINC000149576602 -5.8
ZINC000154820996 -5.8
ZINC000158475202 -5.8
ZINC000159225769 -5.8
ZINC000159944600 -5.8
ZINC000159944733 -5.8
ZINC000160109768 -5.8
ZINC000160109894 -5.8
ZINC000160126683 -5.8
ZINC000160126768 -5.8
ZINC000160126876 -5.8
ZINC000160126965 -5.8
ZINC000160128814 -5.8
ZINC000160128912 -5.8
ZINC000160150654 -5.8
ZINC000176987078 -5.8
ZINC000177085861 -5.8
ZINC000177127380 -5.8
ZINC000177135989 -5.8
ZINC000177136003 -5.8
ZINC000177469835 -5.8
ZINC000177469847 -5.8
ZINC000177632153 -5.8
ZINC000177667550 -5.8
ZINC000177896433 -5.8
ZINC000178012628 -5.8
ZINC000184165259 -5.8
ZINC000184764618 -5.8
ZINC000184769366 -5.8
ZINC000009872167 -5.7
ZINC000015301907 -5.7
ZINC000015306646 -5.7
ZINC000015372043 -5.7
ZINC000049092165 -5.7
ZINC000049209005 -5.7
ZINC000049317963 -5.7
ZINC000049499472 -5.7
ZINC000049561862 -5.7
ZINC000049596651 -5.7
ZINC000060079365 -5.7
ZINC000060292815 -5.7
ZINC000060332350 -5.7
ZINC000060349168 -5.7
ZINC000060407354 -5.7
ZINC000077313137 -5.7
ZINC000077313141 -5.7
ZINC000078339563 -5.7
ZINC000082639299 -5.7
ZINC000082641089 -5.7
ZINC000091128358 -5.7
ZINC000091146674 -5.7
ZINC000091146676 -5.7
ZINC000092319768 -5.7
ZINC000092319776 -5.7
ZINC000093312357 -5.7
ZINC000094590082 -5.7
ZINC000094883357 -5.7
ZINC000119867053 -5.7
ZINC000129621630 -5.7
ZINC000129707118 -5.7
ZINC000129737917 -5.7
ZINC000129836850 -5.7
ZINC000129880237 -5.7
ZINC000129948719 -5.7
ZINC000136517550 -5.7
ZINC000136559442 -5.7
ZINC000136694047 -5.7
ZINC000136700137 -5.7
ZINC000137187611 -5.7
ZINC000137236097 -5.7
ZINC000137304896 -5.7
ZINC000146987099 -5.7
ZINC000149359374 -5.7
ZINC000149477612 -5.7
ZINC000177094872 -5.7
ZINC000177136015 -5.7
ZINC000177375688 -5.7
ZINC000177896393 -5.7
ZINC000178071272 -5.7
ZINC000178071287 -5.7
ZINC000184082770 -5.7
ZINC000184622604 -5.7
ZINC000185130380 -5.7
ZINC000185311596 -5.7
ZINC000185328851 -5.7
ZINC000015309573 -5.6
ZINC000049096100 -5.6
ZINC000049123866 -5.6
ZINC000049180737 -5.6
ZINC000049312695 -5.6
ZINC000049346018 -5.6
ZINC000049401370 -5.6
ZINC000049401372 -5.6
ZINC000049476456 -5.6
ZINC000049546653 -5.6
ZINC000060101691 -5.6
ZINC000060289755 -5.6
ZINC000078266414 -5.6
ZINC000078524381 -5.6
ZINC000082992085 -5.6
ZINC000092667296 -5.6
ZINC000092914763 -5.6
ZINC000093303216 -5.6
ZINC000093312012 -5.6
ZINC000093312356 -5.6
ZINC000093312588 -5.6
ZINC000093312589 -5.6
ZINC000093316443 -5.6
ZINC000094259017 -5.6
ZINC000094259021 -5.6
ZINC000094808354 -5.6
ZINC000094817880 -5.6
ZINC000094820102 -5.6
ZINC000094820237 -5.6
ZINC000119146223 -5.6
ZINC000119625828 -5.6
ZINC000119971876 -5.6
ZINC000129280911 -5.6
ZINC000129497568 -5.6
ZINC000129824529 -5.6
ZINC000129838551 -5.6
ZINC000129848300 -5.6
ZINC000136517593 -5.6
ZINC000136561024 -5.6
ZINC000136605877 -5.6
ZINC000136701747 -5.6
ZINC000136712766 -5.6
ZINC000137187579 -5.6
ZINC000137205522 -5.6
ZINC000137322268 -5.6
ZINC000137328463 -5.6
ZINC000140431581 -5.6
ZINC000140711454 -5.6
ZINC000159517269 -5.6
ZINC000159566527 -5.6
ZINC000159944764 -5.6
ZINC000159948310 -5.6
ZINC000160133363 -5.6
ZINC000160160497 -5.6
ZINC000160283378 -5.6
ZINC000176987095 -5.6
ZINC000177419327 -5.6
ZINC000184094563 -5.6
ZINC000184356688 -5.6
ZINC000184415310 -5.6
ZINC000184769383 -5.6
ZINC000185081315 -5.6
ZINC000030002524 -5.5
ZINC000049181221 -5.5
ZINC000049181224 -5.5
ZINC000049245565 -5.5
ZINC000049305266 -5.5
ZINC000049330956 -5.5
ZINC000049335360 -5.5
ZINC000060101693 -5.5
ZINC000077988614 -5.5
ZINC000078336962 -5.5
ZINC000082530666 -5.5
ZINC000082639493 -5.5
ZINC000082640292 -5.5
ZINC000083093364 -5.5
ZINC000083331694 -5.5
ZINC000090926007 -5.5
ZINC000091097702 -5.5
ZINC000091097703 -5.5
ZINC000091128359 -5.5
ZINC000091157611 -5.5
ZINC000093316444 -5.5
ZINC000094258371 -5.5
ZINC000094258387 -5.5
ZINC000094808355 -5.5
ZINC000094819900 -5.5
ZINC000109798392 -5.5
ZINC000119889049 -5.5
ZINC000129280672 -5.5
ZINC000129281123 -5.5
ZINC000129544240 -5.5
ZINC000129838332 -5.5
ZINC000136559413 -5.5
ZINC000136605381 -5.5
ZINC000136719130 -5.5
ZINC000137190858 -5.5
ZINC000148377018 -5.5
ZINC000149359156 -5.5
ZINC000149398643 -5.5
ZINC000159729999 -5.5
ZINC000159944447 -5.5
ZINC000160171479 -5.5
ZINC000160177417 -5.5
ZINC000177136030 -5.5
ZINC000177529275 -5.5
ZINC000183574890 -5.5
ZINC000183895328 -5.5
ZINC000185101420 -5.5
ZINC000185340795 -5.5
ZINC000185340835 -5.5
ZINC000185764913 -5.5
ZINC000028101768 -5.4
ZINC000049255230 -5.4
ZINC000049275901 -5.4
ZINC000049276556 -5.4
ZINC000049277196 -5.4
ZINC000049294806 -5.4
ZINC000049311374 -5.4
ZINC000049317874 -5.4
ZINC000049349473 -5.4
ZINC000049596652 -5.4
ZINC000049597391 -5.4
ZINC000049606730 -5.4
ZINC000060403505 -5.4
ZINC000060404654 -5.4
ZINC000060405495 -5.4
ZINC000082530665 -5.4
ZINC000082631375 -5.4
ZINC000082641076 -5.4
ZINC000092667300 -5.4
ZINC000095081834 -5.4
ZINC000119234338 -5.4
ZINC000119868047 -5.4
ZINC000129739272 -5.4
ZINC000136561057 -5.4
ZINC000136605320 -5.4
ZINC000136662277 -5.4
ZINC000140711289 -5.4
ZINC000149398656 -5.4
ZINC000159203203 -5.4
ZINC000178071246 -5.4
ZINC000178071260 -5.4
ZINC000184769397 -5.4
ZINC000185020075 -5.4
ZINC000185020092 -5.4
ZINC000185340815 -5.4
ZINC000048967111 -5.3
ZINC000049328581 -5.3
ZINC000049333468 -5.3
ZINC000049597390 -5.3
ZINC000049597392 -5.3
ZINC000060344505 -5.3
ZINC000060345319 -5.3
ZINC000060382153 -5.3
ZINC000078235466 -5.3
ZINC000082639718 -5.3
ZINC000083219600 -5.3
ZINC000083219601 -5.3
ZINC000083342220 -5.3
ZINC000094259013 -5.3
ZINC000094259018 -5.3
ZINC000094958478 -5.3
ZINC000119868208 -5.3
ZINC000129281341 -5.3
ZINC000129535398 -5.3
ZINC000129541990 -5.3
ZINC000129544053 -5.3
ZINC000129844154 -5.3
ZINC000129865009 -5.3
ZINC000138425028 -5.3
ZINC000140431757 -5.3
ZINC000158787907 -5.3
ZINC000159948591 -5.3
ZINC000160014722 -5.3
ZINC000176892665 -5.3
ZINC000177762670 -5.3
ZINC000178180648 -5.3
ZINC000185372940 -5.3
ZINC000185748726 -5.3
ZINC000028020959 -5.2
ZINC000049045266 -5.2
ZINC000049180735 -5.2
ZINC000049266724 -5.2
ZINC000049278861 -5.2
ZINC000049306049 -5.2
ZINC000049474169 -5.2
ZINC000049561863 -5.2
ZINC000093326390 -5.2
ZINC000128355857 -5.2
ZINC000129844329 -5.2
ZINC000137198790 -5.2
ZINC000137232087 -5.2
ZINC000142117437 -5.2
ZINC000147590088 -5.2
ZINC000159694664 -5.2
ZINC000159762385 -5.2
ZINC000176914231 -5.2
ZINC000178054508 -5.2
ZINC000184532824 -5.2
ZINC000185906597 -5.2
ZINC000049262876 -5.1
ZINC000049280828 -5.1
ZINC000070268117 -5.1
ZINC000082638235 -5.1
ZINC000082639495 -5.1
ZINC000083219532 -5.1
ZINC000094258366 -5.1
ZINC000129541153 -5.1
ZINC000136662321 -5.1
ZINC000137198742 -5.1
ZINC000137239665 -5.1
ZINC000137294323 -5.1
ZINC000142117669 -5.1
ZINC000158788039 -5.1
ZINC000176892650 -5.1
ZINC000177371094 -5.1
ZINC000184532801 -5.1
ZINC000185340856 -5.1
ZINC000029763418 -5.0
ZINC000082632064 -5.0
ZINC000082638236 -5.0
ZINC000082639722 -5.0
ZINC000083219530 -5.0
ZINC000109798504 -5.0
ZINC000129759365 -5.0
ZINC000140010363 -5.0
ZINC000148462392 -5.0
ZINC000148462571 -5.0
ZINC000176914212 -5.0
ZINC000029763411 -4.9
ZINC000029763414 -4.9
ZINC000029763985 -4.9
ZINC000070268187 -4.9
ZINC000159759891 -4.9
ZINC000048964613 -4.8
ZINC000060345320 -4.8
ZINC000091148459 -4.8
ZINC000091148460 -4.8
ZINC000091365517 -4.8
ZINC000093264961 -4.8
ZINC000093264962 -4.8
ZINC000129559471 -4.8
ZINC000149946574 -4.8
ZINC000178018082 -4.8
ZINC000028101991 -4.7
ZINC000028101995 -4.7
ZINC000049606635 -4.7
ZINC000129543113 -4.7
ZINC000140352635 -4.6
ZINC000028102936 -4.5
ZINC000028102930 -4.4
ZINC000149953885 -4.4
ZINC000083339662 -4.3
ZINC000149976808 -4.1
ZINC000029753652 -3.9

## Sheet: Hoja4
ZINC000129684040 -8.6
ZINC000009873043 -8.3
ZINC000009835465 -8.2
ZINC000009870651 -8.2
ZINC000109607305 -8.2
ZINC000009715287 -8.1
ZINC000009861447 -8.1
ZINC000009873693 -8.1
ZINC000009875103 -8.1
ZINC000009867137 -8.0
ZINC000009870630 -8.0
ZINC000014741665 -8.0
ZINC000060293658 -8.0
ZINC000009727130 -7.9
ZINC000009835463 -7.9
ZINC000009861451 -7.9
ZINC000009870642 -7.9
ZINC000014780369 -7.9
ZINC000060361857 -7.9
ZINC000077344039 -7.9
ZINC000109605427 -7.9
ZINC000109606054 -7.9
ZINC000109607307 -7.9
ZINC000177012720 -7.9
ZINC000009865124 -7.8
ZINC000009870619 -7.8
ZINC000060354702 -7.8
ZINC000082976497 -7.8
ZINC000083057669 -7.8
ZINC000119992893 -7.8
ZINC000009834378 -7.7
ZINC000009847653 -7.7
ZINC000009865840 -7.7
ZINC000009872462 -7.7
ZINC000014802844 -7.7
ZINC000029616546 -7.7
ZINC000049407522 -7.7
ZINC000082976491 -7.7
ZINC000109565403 -7.7
ZINC000119992729 -7.7
ZINC000129684279 -7.7
ZINC000177010429 -7.7
ZINC000009716132 -7.6
ZINC000009861449 -7.6
ZINC000009861452 -7.6
ZINC000009872031 -7.6
ZINC000015272888 -7.6
ZINC000059854311 -7.6
ZINC000060345877 -7.6
ZINC000060362292 -7.6
ZINC000083012175 -7.6
ZINC000091675659 -7.6
ZINC000119234365 -7.6
ZINC000159824149 -7.6
ZINC000177676297 -7.6
ZINC000184149512 -7.6
ZINC000184614318 -7.6
ZINC000009714054 -7.5
ZINC000009715872 -7.5
ZINC000009729322 -7.5
ZINC000009834391 -7.5
ZINC000009865119 -7.5
ZINC000049544410 -7.5
ZINC000059854315 -7.5
ZINC000060355553 -7.5
ZINC000060363912 -7.5
ZINC000077178795 -7.5
ZINC000077406298 -7.5
ZINC000091679149 -7.5
ZINC000094095897 -7.5
ZINC000119722333 -7.5
ZINC000119722512 -7.5
ZINC000139543447 -7.5
ZINC000145459667 -7.5
ZINC000154787086 -7.5
ZINC000160151748 -7.5
ZINC000160151887 -7.5
ZINC000163327332 -7.5
ZINC000177013496 -7.5
ZINC000177797868 -7.5
ZINC000009715505 -7.4
ZINC000009834361 -7.4
ZINC000009871946 -7.4
ZINC000009872111 -7.4
ZINC000009872122 -7.4
ZINC000014780367 -7.4
ZINC000029689399 -7.4
ZINC000049054280 -7.4
ZINC000049233627 -7.4
ZINC000060293653 -7.4
ZINC000077338292 -7.4
ZINC000077344036 -7.4
ZINC000078156533 -7.4
ZINC000078156534 -7.4
ZINC000078156536 -7.4
ZINC000078157355 -7.4
ZINC000078390247 -7.4
ZINC000079606834 -7.4
ZINC000083012172 -7.4
ZINC000092615257 -7.4
ZINC000094993081 -7.4
ZINC000128399314 -7.4
ZINC000128444756 -7.4
ZINC000128788448 -7.4
ZINC000129980659 -7.4
ZINC000154816850 -7.4
ZINC000159824268 -7.4
ZINC000160155022 -7.4
ZINC000160155159 -7.4
ZINC000163298777 -7.4
ZINC000176952358 -7.4
ZINC000177768405 -7.4
ZINC000177839772 -7.4
ZINC000177958215 -7.4
ZINC000178065923 -7.4
ZINC000178065938 -7.4
ZINC000184002495 -7.4
ZINC000186158952 -7.4
ZINC000009861610 -7.3
ZINC000009865834 -7.3
ZINC000009867134 -7.3
ZINC000009872130 -7.3
ZINC000009872294 -7.3
ZINC000014747011 -7.3
ZINC000014748400 -7.3
ZINC000015297491 -7.3
ZINC000015348868 -7.3
ZINC000015411464 -7.3
ZINC000015421484 -7.3
ZINC000029651893 -7.3
ZINC000029774476 -7.3
ZINC000049122528 -7.3
ZINC000049196089 -7.3
ZINC000060017912 -7.3
ZINC000060354701 -7.3
ZINC000060355557 -7.3
ZINC000077503886 -7.3
ZINC000077721274 -7.3
ZINC000078156535 -7.3
ZINC000078230770 -7.3
ZINC000078481565 -7.3
ZINC000078622759 -7.3
ZINC000079583012 -7.3
ZINC000082976487 -7.3
ZINC000082976489 -7.3
ZINC000083057253 -7.3
ZINC000083306207 -7.3
ZINC000092615256 -7.3
ZINC000109900145 -7.3
ZINC000119238682 -7.3
ZINC000119565072 -7.3
ZINC000119571929 -7.3
ZINC000119693705 -7.3
ZINC000119909441 -7.3
ZINC000119993177 -7.3
ZINC000137263977 -7.3
ZINC000137376266 -7.3
ZINC000137602443 -7.3
ZINC000139230436 -7.3
ZINC000142126651 -7.3
ZINC000142908941 -7.3
ZINC000159232098 -7.3
ZINC000159361592 -7.3
ZINC000160091898 -7.3
ZINC000160092034 -7.3
ZINC000163327243 -7.3
ZINC000177013509 -7.3
ZINC000177824326 -7.3
ZINC000009834359 -7.2
ZINC000009861608 -7.2
ZINC000009863286 -7.2
ZINC000009872116 -7.2
ZINC000009872183 -7.2
ZINC000009872286 -7.2
ZINC000009872333 -7.2
ZINC000015422284 -7.2
ZINC000028091473 -7.2
ZINC000029631991 -7.2
ZINC000049122525 -7.2
ZINC000049393477 -7.2
ZINC000060343891 -7.2
ZINC000060346872 -7.2
ZINC000060348177 -7.2
ZINC000060348178 -7.2
ZINC000060355556 -7.2
ZINC000077641422 -7.2
ZINC000078155980 -7.2
ZINC000078157357 -7.2
ZINC000078157358 -7.2
ZINC000078255474 -7.2
ZINC000078507978 -7.2
ZINC000078534729 -7.2
ZINC000083058240 -7.2
ZINC000091060079 -7.2
ZINC000091162876 -7.2
ZINC000093788688 -7.2
ZINC000094102480 -7.2
ZINC000094820599 -7.2
ZINC000109606289 -7.2
ZINC000119407507 -7.2
ZINC000119572062 -7.2
ZINC000119624607 -7.2
ZINC000119799429 -7.2
ZINC000119941342 -7.2
ZINC000128936277 -7.2
ZINC000140418965 -7.2
ZINC000154786986 -7.2
ZINC000154817046 -7.2
ZINC000158835676 -7.2
ZINC000160084745 -7.2
ZINC000160090599 -7.2
ZINC000160090732 -7.2
ZINC000160117663 -7.2
ZINC000160134698 -7.2
ZINC000160134838 -7.2
ZINC000160151085 -7.2
ZINC000160156353 -7.2
ZINC000177797856 -7.2
ZINC000177958245 -7.2
ZINC000178142218 -7.2
ZINC000009727285 -7.1
ZINC000009872231 -7.1
ZINC000009872325 -7.1
ZINC000009872365 -7.1
ZINC000009872448 -7.1
ZINC000009874078 -7.1
ZINC000014748401 -7.1
ZINC000015259020 -7.1
ZINC000015300636 -7.1
ZINC000015304898 -7.1
ZINC000030207354 -7.1
ZINC000049055328 -7.1
ZINC000049248914 -7.1
ZINC000049302666 -7.1
ZINC000049389997 -7.1
ZINC000059849647 -7.1
ZINC000060100844 -7.1
ZINC000060101642 -7.1
ZINC000060159015 -7.1
ZINC000060168936 -7.1
ZINC000060213497 -7.1
ZINC000060341108 -7.1
ZINC000060344766 -7.1
ZINC000060368782 -7.1
ZINC000077114813 -7.1
ZINC000077642255 -7.1
ZINC000078155977 -7.1
ZINC000078155978 -7.1
ZINC000078155979 -7.1
ZINC000078157356 -7.1
ZINC000078377515 -7.1
ZINC000078477690 -7.1
ZINC000078484022 -7.1
ZINC000078598964 -7.1
ZINC000083081860 -7.1
ZINC000092532341 -7.1
ZINC000094993080 -7.1
ZINC000109870181 -7.1
ZINC000119234475 -7.1
ZINC000119350639 -7.1
ZINC000119408193 -7.1
ZINC000119476146 -7.1
ZINC000119534156 -7.1
ZINC000119592296 -7.1
ZINC000119880638 -7.1
ZINC000119883568 -7.1
ZINC000129475252 -7.1
ZINC000129639765 -7.1
ZINC000136614498 -7.1
ZINC000136656936 -7.1
ZINC000137284483 -7.1
ZINC000145712943 -7.1
ZINC000158577826 -7.1
ZINC000158577967 -7.1
ZINC000159003549 -7.1
ZINC000159306053 -7.1
ZINC000160021087 -7.1
ZINC000160056078 -7.1
ZINC000160109242 -7.1
ZINC000160109363 -7.1
ZINC000160116684 -7.1
ZINC000160117770 -7.1
ZINC000160135661 -7.1
ZINC000160150956 -7.1
ZINC000160154487 -7.1
ZINC000160154621 -7.1
ZINC000160156496 -7.1
ZINC000163327415 -7.1
ZINC000177125339 -7.1
ZINC000177227436 -7.1
ZINC000177490231 -7.1
ZINC000177524217 -7.1
ZINC000177564373 -7.1
ZINC000177764040 -7.1
ZINC000177797841 -7.1
ZINC000177824314 -7.1
ZINC000177930272 -7.1
ZINC000177958228 -7.1
ZINC000178135690 -7.1
ZINC000184073364 -7.1
ZINC000184542202 -7.1
ZINC000185501306 -7.1
ZINC000186120572 -7.1
ZINC000009712313 -7.0
ZINC000009835223 -7.0
ZINC000009846786 -7.0
ZINC000009863209 -7.0
ZINC000009863230 -7.0
ZINC000009863266 -7.0
ZINC000009872067 -7.0
ZINC000009872318 -7.0
ZINC000009872430 -7.0
ZINC000009872452 -7.0
ZINC000015231947 -7.0
ZINC000028017966 -7.0
ZINC000029679502 -7.0
ZINC000049059500 -7.0
ZINC000060094119 -7.0
ZINC000060101643 -7.0
ZINC000060101679 -7.0
ZINC000060323503 -7.0
ZINC000060331849 -7.0
ZINC000060332448 -7.0
ZINC000060340494 -7.0
ZINC000060368783 -7.0
ZINC000077455425 -7.0
ZINC000077818872 -7.0
ZINC000078401821 -7.0
ZINC000078494994 -7.0
ZINC000083009318 -7.0
ZINC000091145179 -7.0
ZINC000092497205 -7.0
ZINC000092596511 -7.0
ZINC000092695160 -7.0
ZINC000093061319 -7.0
ZINC000109794712 -7.0
ZINC000109892642 -7.0
ZINC000109911739 -7.0
ZINC000119107666 -7.0
ZINC000119159580 -7.0
ZINC000119338803 -7.0
ZINC000119409367 -7.0
ZINC000119917426 -7.0
ZINC000119960563 -7.0
ZINC000129619436 -7.0
ZINC000129648273 -7.0
ZINC000129973988 -7.0
ZINC000136648996 -7.0
ZINC000136793914 -7.0
ZINC000137210476 -7.0
ZINC000137295012 -7.0
ZINC000137335289 -7.0
ZINC000140419125 -7.0
ZINC000142164562 -7.0
ZINC000154816943 -7.0
ZINC000159035568 -7.0
ZINC000159169479 -7.0
ZINC000159169604 -7.0
ZINC000159305919 -7.0
ZINC000160093122 -7.0
ZINC000160095145 -7.0
ZINC000160116571 -7.0
ZINC000160134454 -7.0
ZINC000160134562 -7.0
ZINC000160152012 -7.0
ZINC000160152129 -7.0
ZINC000160163972 -7.0
ZINC000177668027 -7.0
ZINC000177824303 -7.0
ZINC000177958262 -7.0
ZINC000178135702 -7.0
ZINC000183898868 -7.0
ZINC000183923982 -7.0
ZINC000185452414 -7.0
ZINC000185501288 -7.0
ZINC000185960320 -7.0
ZINC000186158555 -7.0
ZINC000009711838 -6.9
ZINC000009846788 -6.9
ZINC000009867124 -6.9
ZINC000009871938 -6.9
ZINC000009871970 -6.9
ZINC000009871981 -6.9
ZINC000009872070 -6.9
ZINC000009872226 -6.9
ZINC000009872358 -6.9
ZINC000014669871 -6.9
ZINC000014773483 -6.9
ZINC000015434860 -6.9
ZINC000015435725 -6.9
ZINC000049111710 -6.9
ZINC000049208833 -6.9
ZINC000049216861 -6.9
ZINC000049249626 -6.9
ZINC000060139162 -6.9
ZINC000060341898 -6.9
ZINC000060341899 -6.9
ZINC000077113345 -6.9
ZINC000077138247 -6.9
ZINC000077138248 -6.9
ZINC000077705063 -6.9
ZINC000078027577 -6.9
ZINC000078384245 -6.9
ZINC000078470163 -6.9
ZINC000078473203 -6.9
ZINC000078589987 -6.9
ZINC000079583015 -6.9
ZINC000082994845 -6.9
ZINC000083244648 -6.9
ZINC000091060078 -6.9
ZINC000091157612 -6.9
ZINC000091162875 -6.9
ZINC000109733967 -6.9
ZINC000109783415 -6.9
ZINC000109823218 -6.9
ZINC000119072068 -6.9
ZINC000119164595 -6.9
ZINC000119238556 -6.9
ZINC000119339672 -6.9
ZINC000119403071 -6.9
ZINC000119413839 -6.9
ZINC000119449267 -6.9
ZINC000119533911 -6.9
ZINC000119623111 -6.9
ZINC000119680435 -6.9
ZINC000119875845 -6.9
ZINC000119883786 -6.9
ZINC000119909341 -6.9
ZINC000119941473 -6.9
ZINC000129134697 -6.9
ZINC000129488330 -6.9
ZINC000129497645 -6.9
ZINC000129522896 -6.9
ZINC000129619010 -6.9
ZINC000129659556 -6.9
ZINC000129925748 -6.9
ZINC000136648423 -6.9
ZINC000136665826 -6.9
ZINC000136665867 -6.9
ZINC000136779412 -6.9
ZINC000136814972 -6.9
ZINC000137322321 -6.9
ZINC000138105491 -6.9
ZINC000139233726 -6.9
ZINC000139540219 -6.9
ZINC000139687466 -6.9
ZINC000140142568 -6.9
ZINC000154783553 -6.9
ZINC000158835510 -6.9
ZINC000159248727 -6.9
ZINC000159496699 -6.9
ZINC000159496840 -6.9
ZINC000159548233 -6.9
ZINC000159593716 -6.9
ZINC000160030428 -6.9
ZINC000160056191 -6.9
ZINC000160081862 -6.9
ZINC000160081956 -6.9
ZINC000160084646 -6.9
ZINC000160090316 -6.9
ZINC000160090444 -6.9
ZINC000160092168 -6.9
ZINC000160092304 -6.9
ZINC000160095014 -6.9
ZINC000160115340 -6.9
ZINC000160121478 -6.9
ZINC000160121603 -6.9
ZINC000160135519 -6.9
ZINC000163327143 -6.9
ZINC000177797827 -6.9
ZINC000177930073 -6.9
ZINC000177930255 -6.9
ZINC000177930288 -6.9
ZINC000177998855 -6.9
ZINC000178178386 -6.9
ZINC000184196189 -6.9
ZINC000185960301 -6.9
ZINC000009711432 -6.8
ZINC000009863256 -6.8
ZINC000009863276 -6.8
ZINC000009870163 -6.8
ZINC000009872024 -6.8
ZINC000009872160 -6.8
ZINC000009872411 -6.8
ZINC000015231948 -6.8
ZINC000015304103 -6.8
ZINC000028019139 -6.8
ZINC000029674625 -6.8
ZINC000029683141 -6.8
ZINC000029727179 -6.8
ZINC000029775932 -6.8
ZINC000049110682 -6.8
ZINC000049196086 -6.8
ZINC000049257047 -6.8
ZINC000060101648 -6.8
ZINC000060164879 -6.8
ZINC000060347756 -6.8
ZINC000077114803 -6.8
ZINC000077114806 -6.8
ZINC000077687363 -6.8
ZINC000077699862 -6.8
ZINC000078170661 -6.8
ZINC000078170667 -6.8
ZINC000078182923 -6.8
ZINC000078507968 -6.8
ZINC000079583004 -6.8
ZINC000079606840 -6.8
ZINC000083312896 -6.8
ZINC000083318962 -6.8
ZINC000092518690 -6.8
ZINC000092614695 -6.8
ZINC000093064267 -6.8
ZINC000094554590 -6.8
ZINC000109894293 -6.8
ZINC000119072290 -6.8
ZINC000119131817 -6.8
ZINC000119514798 -6.8
ZINC000119986935 -6.8
ZINC000128353075 -6.8
ZINC000129199158 -6.8
ZINC000129480422 -6.8
ZINC000129590380 -6.8
ZINC000129597532 -6.8
ZINC000136697129 -6.8
ZINC000136701792 -6.8
ZINC000136755203 -6.8
ZINC000137207775 -6.8
ZINC000137290891 -6.8
ZINC000138737711 -6.8
ZINC000139233918 -6.8
ZINC000140165973 -6.8
ZINC000148362595 -6.8
ZINC000158561949 -6.8
ZINC000158562250 -6.8
ZINC000158562385 -6.8
ZINC000159263809 -6.8
ZINC000159593465 -6.8
ZINC000159594990 -6.8
ZINC000160041715 -6.8
ZINC000160083176 -6.8
ZINC000160115209 -6.8
ZINC000160130310 -6.8
ZINC000160151509 -6.8
ZINC000160151633 -6.8
ZINC000160158702 -6.8
ZINC000160158811 -6.8
ZINC000176961794 -6.8
ZINC000176970314 -6.8
ZINC000177221950 -6.8
ZINC000177490198 -6.8
ZINC000177930240 -6.8
ZINC000177977259 -6.8
ZINC000178174200 -6.8
ZINC000183886915 -6.8
ZINC000184181832 -6.8
ZINC000184182330 -6.8
ZINC000184610451 -6.8
ZINC000184940173 -6.8
ZINC000184940189 -6.8
ZINC000185023098 -6.8
ZINC000185068886 -6.8
ZINC000185779527 -6.8
ZINC000009701300 -6.7
ZINC000009849830 -6.7
ZINC000009850756 -6.7
ZINC000009872061 -6.7
ZINC000009872309 -6.7
ZINC000015221835 -6.7
ZINC000015231044 -6.7
ZINC000015295265 -6.7
ZINC000015300635 -6.7
ZINC000015306964 -6.7
ZINC000015433568 -6.7
ZINC000028019144 -6.7
ZINC000029669656 -6.7
ZINC000029773035 -6.7
ZINC000030002523 -6.7
ZINC000030174064 -6.7
ZINC000048956997 -6.7
ZINC000048997538 -6.7
ZINC000049013515 -6.7
ZINC000049051448 -6.7
ZINC000049054283 -6.7
ZINC000049116586 -6.7
ZINC000049233625 -6.7
ZINC000049244767 -6.7
ZINC000049331656 -6.7
ZINC000059851897 -6.7
ZINC000060101671 -6.7
ZINC000060101673 -6.7
ZINC000060101675 -6.7
ZINC000060101684 -6.7
ZINC000060304442 -6.7
ZINC000060341254 -6.7
ZINC000060345793 -6.7
ZINC000077114810 -6.7
ZINC000077114835 -6.7
ZINC000077124413 -6.7
ZINC000077138246 -6.7
ZINC000077456625 -6.7
ZINC000077819223 -6.7
ZINC000078145951 -6.7
ZINC000078305074 -6.7
ZINC000078393099 -6.7
ZINC000078473630 -6.7
ZINC000078476420 -6.7
ZINC000078490960 -6.7
ZINC000083081861 -6.7
ZINC000083329996 -6.7
ZINC000091083199 -6.7
ZINC000091155070 -6.7
ZINC000091160167 -6.7
ZINC000091480786 -6.7
ZINC000092516612 -6.7
ZINC000092532344 -6.7
ZINC000092552329 -6.7
ZINC000093061320 -6.7
ZINC000094102479 -6.7
ZINC000109889807 -6.7
ZINC000119072169 -6.7
ZINC000119151043 -6.7
ZINC000119274893 -6.7
ZINC000119275007 -6.7
ZINC000119330476 -6.7
ZINC000119491649 -6.7
ZINC000119504014 -6.7
ZINC000128356086 -6.7
ZINC000129064382 -6.7
ZINC000129518008 -6.7
ZINC000129595547 -6.7
ZINC000129600248 -6.7
ZINC000129925560 -6.7
ZINC000136816725 -6.7
ZINC000137189022 -6.7
ZINC000137209737 -6.7
ZINC000137284540 -6.7
ZINC000137331248 -6.7
ZINC000137376992 -6.7
ZINC000139394574 -6.7
ZINC000140142411 -6.7
ZINC000149242628 -6.7
ZINC000149990059 -6.7
ZINC000154765380 -6.7
ZINC000158562099 -6.7
ZINC000159148296 -6.7
ZINC000159231973 -6.7
ZINC000159311365 -6.7
ZINC000159375361 -6.7
ZINC000159593842 -6.7
ZINC000159628376 -6.7
ZINC000159628625 -6.7
ZINC000160014789 -6.7
ZINC000160083303 -6.7
ZINC000160126232 -6.7
ZINC000160126357 -6.7
ZINC000160140374 -6.7
ZINC000160140507 -6.7
ZINC000160142340 -6.7
ZINC000160143758 -6.7
ZINC000160150801 -6.7
ZINC000160150827 -6.7
ZINC000160150933 -6.7
ZINC000160156061 -6.7
ZINC000160156199 -6.7
ZINC000160203381 -6.7
ZINC000177010649 -6.7
ZINC000177241061 -6.7
ZINC000177774970 -6.7
ZINC000177824293 -6.7
ZINC000177930089 -6.7
ZINC000178086124 -6.7
ZINC000178086139 -6.7
ZINC000178118657 -6.7
ZINC000178134410 -6.7
ZINC000178219727 -6.7
ZINC000183924002 -6.7
ZINC000184892129 -6.7
ZINC000185229225 -6.7
ZINC000185244824 -6.7
ZINC000185740657 -6.7
ZINC000186195068 -6.7
ZINC000009711837 -6.6
ZINC000009833474 -6.6
ZINC000009867129 -6.6
ZINC000009872296 -6.6
ZINC000009875249 -6.6
ZINC000014773479 -6.6
ZINC000015222183 -6.6
ZINC000015254715 -6.6
ZINC000015257288 -6.6
ZINC000015298086 -6.6
ZINC000015304105 -6.6
ZINC000015304453 -6.6
ZINC000015350768 -6.6
ZINC000015350771 -6.6
ZINC000028089432 -6.6
ZINC000028173711 -6.6
ZINC000028198745 -6.6
ZINC000029715570 -6.6
ZINC000029775931 -6.6
ZINC000030000641 -6.6
ZINC000030128047 -6.6
ZINC000030160657 -6.6
ZINC000048956998 -6.6
ZINC000049059498 -6.6
ZINC000049085167 -6.6
ZINC000049087550 -6.6
ZINC000049314913 -6.6
ZINC000059853635 -6.6
ZINC000060015631 -6.6
ZINC000060034194 -6.6
ZINC000060094154 -6.6
ZINC000060101645 -6.6
ZINC000060101678 -6.6
ZINC000060290169 -6.6
ZINC000060353477 -6.6
ZINC000060355388 -6.6
ZINC000060402840 -6.6
ZINC000077113348 -6.6
ZINC000077742980 -6.6
ZINC000078305078 -6.6
ZINC000078477235 -6.6
ZINC000078477674 -6.6
ZINC000078587885 -6.6
ZINC000078596203 -6.6
ZINC000079583009 -6.6
ZINC000082982874 -6.6
ZINC000083012270 -6.6
ZINC000092408305 -6.6
ZINC000092497202 -6.6
ZINC000092497203 -6.6
ZINC000092570658 -6.6
ZINC000092992740 -6.6
ZINC000093332858 -6.6
ZINC000094099927 -6.6
ZINC000094259032 -6.6
ZINC000109599658 -6.6
ZINC000109898864 -6.6
ZINC000119071938 -6.6
ZINC000119151242 -6.6
ZINC000119164712 -6.6
ZINC000119373705 -6.6
ZINC000119408471 -6.6
ZINC000119409315 -6.6
ZINC000119460171 -6.6
ZINC000119491776 -6.6
ZINC000119491897 -6.6
ZINC000119492061 -6.6
ZINC000119502732 -6.6
ZINC000119503880 -6.6
ZINC000119590633 -6.6
ZINC000119747858 -6.6
ZINC000119917575 -6.6
ZINC000129488560 -6.6
ZINC000129553257 -6.6
ZINC000136524559 -6.6
ZINC000136609073 -6.6
ZINC000136615633 -6.6
ZINC000136698841 -6.6
ZINC000137202480 -6.6
ZINC000137320136 -6.6
ZINC000137337110 -6.6
ZINC000137341353 -6.6
ZINC000138461329 -6.6
ZINC000139394448 -6.6
ZINC000139485352 -6.6
ZINC000145459248 -6.6
ZINC000148711996 -6.6
ZINC000149247850 -6.6
ZINC000149461002 -6.6
ZINC000154560001 -6.6
ZINC000154817163 -6.6
ZINC000158844448 -6.6
ZINC000159195052 -6.6
ZINC000159284783 -6.6
ZINC000159288323 -6.6
ZINC000159548104 -6.6
ZINC000159593590 -6.6
ZINC000159624672 -6.6
ZINC000159940667 -6.6
ZINC000160081674 -6.6
ZINC000160086141 -6.6
ZINC000160088358 -6.6
ZINC000160091124 -6.6
ZINC000160091264 -6.6
ZINC000160124731 -6.6
ZINC000160133133 -6.6
ZINC000160133263 -6.6
ZINC000160142212 -6.6
ZINC000160143628 -6.6
ZINC000160150706 -6.6
ZINC000163182693 -6.6
ZINC000176974042 -6.6
ZINC000177370407 -6.6
ZINC000177469920 -6.6
ZINC000177469957 -6.6
ZINC000177636548 -6.6
ZINC000178099505 -6.6
ZINC000183882511 -6.6
ZINC000183886881 -6.6
ZINC000183886899 -6.6
ZINC000183889219 -6.6
ZINC000183897128 -6.6
ZINC000183901087 -6.6
ZINC000185039303 -6.6
ZINC000185489214 -6.6
